# Supplementary material for: 6-(4-Methyl­phen­yl)-1,3,5-triazine-2,4-di­amine–benzoic acid (1/1)
Source: Acta Crystallogr Sect E Struct Rep Online. 2013 May 25;69(Pt 6):o968–9. doi: 10.1107/S1600536813013883 (PMC3685106; doi:10.1107/S1600536813013883)
Supplement: Supplementary file 1 [file e-69-0o968-sup1.cif]

##############################################################################
#                                                                            #
# This CIF contains the data in a paper accepted for publication in          #
# Acta Crystallographica Section E. It conforms to the requirements of       #
# Notes for Authors for Acta Crystallographica Section E, and has been       #
# peer reviewed under the auspices of the IUCr Commission on Journals.       #
#                                                                            #
# Full details of the Crystallographic Information File format               #
# are given in the paper "The Crystallographic Information File (CIF):       #
# a New Standard Archive File for Crystallography" by S. R. Hall, F. H.      #
# Allen and I. D. Brown [Acta Cryst. (1991), A47, 655-685].                  #
#                                                                            #
# The current version of the core CIF dictionary is obtainable from          #
# ftp://ftp.iucr.org/pub/cif_core.dic.                                       #
#                                                                            #
# Software is freely available for graphical display of the structure(s)     #
# in this CIF. For information consult the CIF software page                 #
# http://www.iucr.org/resources/cif/software.                                #
#                                                                            #
# This file may be used for bona fide research purposes within the           #
# scientific community so long as proper attribution is given to the journal # 
# article from which it was obtained.                                        #
#                                                                            #
##############################################################################
data_global
_audit_creation_method     'form.cif (version 2.0)'
_journal_data_validation_number     ?
_journal_date_recd_electronic     2013-05-07
_journal_date_accepted     2013-05-20
_journal_name_full     'Acta Crystallographica, Section E'
_journal_year     2013
_journal_volume     69
_journal_issue      6
_journal_page_first     o968
_journal_page_last     o969
_journal_paper_category     QO
_journal_paper_doi     10.1107/S1600536813013883
_journal_coeditor_code     IS5271
_publ_contact_author_name     'Ibrahim Abdul Razak'
_publ_contact_author_address
;
      School of Physics
      Universiti Sains Malaysia
      11800 USM, Penang
      Malaysia
;
_publ_contact_author_email     'arazaki@usm.my'
_publ_contact_author_fax     '604 6579150'
_publ_contact_author_phone     '604 6533438'
_publ_section_title
;
6-(4-Methylphenyl)-1,3,5-triazine-2,4-diamine--benzoic acid (1/1)
;
loop_
    _publ_author_name
    _publ_author_footnote
    _publ_author_address
    'Kaliyaperumal Thanigaimani' ?
;
School of Physics
Universiti Sains Malaysia
11800 USM, Penang
Malaysia
;
    'Nuridayanti Che Khalib' ?
;
School of Physics
Universiti Sains Malaysia
11800 USM, Penang
Malaysia
;
    'Ibrahim Abdul Razak'
;
Thomson Reuters ResearcherID: A-5599-2009.
;
;
School of Physics
Universiti Sains Malaysia
11800 USM, Penang
Malaysia
;
    'Palanisamy Lavanya' ?
;
Department of Chemistry
Government Arts College (Autonomous)
Thanthonimalai, Karur 639 005
Tamil Nadu, India
;
    'Kasthuri Balasubramani' ?
;
Department of Chemistry
Government Arts College (Autonomous)
Thanthonimalai, Karur 639 005
Tamil Nadu, India
;
data_I
_audit_creation_method     SHELXL-97
_chemical_name_systematic
;
6-(4-Methylphenyl)-1,3,5-triazine-2,4-diamine--benzoic acid (1/1)
;
_chemical_name_common     ?
_chemical_formula_moiety     'C10 H11 N5, C7 H6 O2'
_chemical_formula_sum     'C17 H17 N5 O2'
_chemical_formula_iupac     'C10 H11 N5, C7 H6 O2'
_chemical_formula_weight     323.36
_chemical_melting_point     ?
_symmetry_cell_setting     triclinic
_symmetry_space_group_name_H-M     'P -1'
_symmetry_space_group_name_Hall     '-P 1'
loop_
    _symmetry_equiv_pos_as_xyz
    'x, y, z'
    '-x, -y, -z'
_cell_length_a     7.4324(5)
_cell_length_b     10.9717(3)
_cell_length_c     11.2267(3)
_cell_angle_alpha     117.2020(10)
_cell_angle_beta     101.645(2)
_cell_angle_gamma     94.032(2)
_cell_volume     783.47(6)
_cell_formula_units_Z     2
_cell_measurement_reflns_used     7150
_cell_measurement_theta_min     2.85
_cell_measurement_theta_max     30.04
_cell_measurement_temperature     100.0(10)
_exptl_crystal_description     'block'
_exptl_crystal_colour     'colourless'
_exptl_crystal_size_max     0.53
_exptl_crystal_size_mid     0.43
_exptl_crystal_size_min     0.21
_exptl_crystal_density_diffrn     1.371
_exptl_crystal_density_meas     ?
_exptl_crystal_density_method     'not measured'
_exptl_crystal_F_000     340
_exptl_absorpt_coefficient_mu     0.094
_exptl_absorpt_correction_type     multi-scan
_exptl_absorpt_process_details     '(<i>SADABS</i>; Bruker, 2009)'
_exptl_absorpt_correction_T_min     0.9516
_exptl_absorpt_correction_T_max     0.9804
_exptl_special_details
;
The crystal was placed in the cold stream of an Oxford Cryosystems Cobra
open-flow nitrogen cryostat (Cosier & Glazer, 1986) operating at 100.0 (1) K.
;
_diffrn_ambient_temperature     100.0(10)
_diffrn_radiation_type     MoK\a
_diffrn_radiation_wavelength     0.71073
_diffrn_radiation_source     'fine-focus sealed tube'
_diffrn_radiation_monochromator     graphite
_diffrn_measurement_device_type
;
Bruker SMART APEXII CCD area-detector
;
_diffrn_measurement_method     '\f and \w scans'
_diffrn_detector_area_resol_mean     ?
_diffrn_reflns_number     16402
_diffrn_reflns_av_R_equivalents     0.0282
_diffrn_reflns_av_sigmaI/netI     0.0342
_diffrn_reflns_theta_min     2.11
_diffrn_reflns_theta_max     30.05
_diffrn_reflns_theta_full     30.05
_diffrn_measured_fraction_theta_max     0.993
_diffrn_measured_fraction_theta_full     0.993
_diffrn_reflns_limit_h_min     -10
_diffrn_reflns_limit_h_max     10
_diffrn_reflns_limit_k_min     -15
_diffrn_reflns_limit_k_max     14
_diffrn_reflns_limit_l_min     -15
_diffrn_reflns_limit_l_max     15
_diffrn_standards_number     0
_diffrn_standards_interval_count     .
_diffrn_standards_interval_time     .
_diffrn_standards_decay_%     ?
_refine_special_details
;
Refinement of <i>F</i>^2^ against ALL reflections. The weighted <i>R</i>-factor
<i>wR</i> and goodness of fit <i>S</i> are based on <i>F</i>^2^, conventional
<i>R</i>-factors <i>R</i> are based on <i>F</i>, with <i>F</i> set to zero for
negative <i>F</i>^2^. The threshold expression of <i>F</i>^2^ >
\s(<i>F</i>^2^) is used only for calculating <i>R</i>-factors(gt) <i>etc</i>.
and is not relevant to the choice of reflections for refinement.
<i>R</i>-factors based on <i>F</i>^2^ are statistically about twice as large
as those based on <i>F</i>, and <i>R</i>- factors based on ALL data will be
even larger.
;
_reflns_number_total     4578
_reflns_number_gt     3744
_reflns_threshold_expression     I>2\s(I)
_refine_ls_structure_factor_coef     Fsqd
_refine_ls_matrix_type     full
_refine_ls_R_factor_all     0.0760
_refine_ls_R_factor_gt     0.0615
_refine_ls_wR_factor_gt     0.1502
_refine_ls_wR_factor_ref     0.1567
_refine_ls_goodness_of_fit_ref     1.109
_refine_ls_restrained_S_all     1.109
_refine_ls_number_reflns     4578
_refine_ls_number_parameters     238
_refine_ls_number_restraints     1
_refine_ls_hydrogen_treatment     mixed
_refine_ls_weighting_scheme     calc
_refine_ls_weighting_details
         'calc w=1/[\s^2^(Fo^2^)+(0.0412P)^2^+1.1661P] where P=(Fo^2^+2Fc^2^)/3'
_atom_sites_solution_hydrogens     geom
_atom_sites_solution_primary     direct
_atom_sites_solution_secondary     difmap
_refine_ls_shift/su_max     0.000
_refine_ls_shift/su_mean     0.000
_refine_diff_density_max     0.380
_refine_diff_density_min     -0.401
_refine_ls_extinction_method     none
_refine_ls_extinction_coef     ?
loop_
    _atom_type_symbol
    _atom_type_description
    _atom_type_scat_dispersion_real
    _atom_type_scat_dispersion_imag
    _atom_type_scat_source
    'C' 'C' 0.0033 0.0016
                         'International Tables Vol C Tables 4.2.6.8 and 6.1.1.4'
    'H' 'H' 0.0000 0.0000
                         'International Tables Vol C Tables 4.2.6.8 and 6.1.1.4'
    'N' 'N' 0.0061 0.0033
                         'International Tables Vol C Tables 4.2.6.8 and 6.1.1.4'
    'O' 'O' 0.0106 0.0060
                         'International Tables Vol C Tables 4.2.6.8 and 6.1.1.4'
_computing_data_collection     'APEX2 (Bruker, 2009)'
_computing_cell_refinement     'SAINT (Bruker, 2009)'
_computing_data_reduction     'SAINT (Bruker, 2009)'
_computing_structure_solution     'SHELXTL (Sheldrick, 2008)'
_computing_structure_refinement     'SHELXTL (Sheldrick, 2008)'
_computing_molecular_graphics     'SHELXTL (Sheldrick, 2008)'
_computing_publication_material
;
SHELXTL (Sheldrick, 2008) and PLATON (Spek, 2009)
;
loop_
    _atom_site_type_symbol
    _atom_site_label
    _atom_site_fract_x
    _atom_site_fract_y
    _atom_site_fract_z
    _atom_site_U_iso_or_equiv
    _atom_site_adp_type
    _atom_site_calc_flag
    _atom_site_refinement_flags
    _atom_site_occupancy
    _atom_site_symmetry_multiplicity
    _atom_site_disorder_assembly
    _atom_site_disorder_group
    N N1 0.7322(2) 0.67180(16) 0.85847(15) 0.0142(3) Uani d . 1 1 . .
    N N2 0.6434(2) 0.46349(15) 0.63917(16) 0.0134(3) Uani d . 1 1 . .
    N N3 0.8105(2) 0.45860(16) 0.84190(15) 0.0143(3) Uani d . 1 1 . .
    N N4 0.5792(2) 0.67431(17) 0.66117(17) 0.0174(3) Uani d . 1 1 . .
    N N5 0.8918(3) 0.66235(18) 1.05089(17) 0.0183(3) Uani d . 1 1 . .
    O O1 0.7991(2) -0.06107(15) 0.03289(15) 0.0225(3) Uani d D 1 1 . .
    O O2 0.6262(2) -0.02682(15) -0.13338(15) 0.0238(3) Uani d . 1 1 . .
    C C1 0.7538(3) -0.1872(2) 0.3826(2) 0.0216(4) Uani d . 1 1 . .
    H H1A 0.7117 -0.2388 0.4268 0.032 Uiso calc R 1 1 . .
    H H1B 0.8831 -0.1959 0.3788 0.032 Uiso calc R 1 1 . .
    H H1C 0.6732 -0.2255 0.2881 0.032 Uiso calc R 1 1 . .
    C C2 0.7436(2) -0.03535(19) 0.4656(2) 0.0161(4) Uani d . 1 1 . .
    C C3 0.7435(3) 0.02206(19) 0.6053(2) 0.0165(4) Uani d . 1 1 . .
    H H3A 0.7479 -0.0357 0.6477 0.020 Uiso calc R 1 1 . .
    C C4 0.7371(3) 0.16236(19) 0.68307(19) 0.0154(3) Uani d . 1 1 . .
    H H4A 0.7377 0.1997 0.7780 0.018 Uiso calc R 1 1 . .
    C C5 0.7297(2) 0.24850(18) 0.62243(18) 0.0128(3) Uani d . 1 1 . .
    C C6 0.7296(3) 0.19181(19) 0.48277(19) 0.0147(3) Uani d . 1 1 . .
    H H6A 0.7247 0.2495 0.4402 0.018 Uiso calc R 1 1 . .
    C C7 0.7367(3) 0.05171(19) 0.40579(19) 0.0169(4) Uani d . 1 1 . .
    H H7A 0.7369 0.0146 0.3110 0.020 Uiso calc R 1 1 . .
    C C8 0.7265(2) 0.39923(18) 0.70582(18) 0.0127(3) Uani d . 1 1 . .
    C C9 0.8102(2) 0.59648(18) 0.91395(18) 0.0136(3) Uani d . 1 1 . .
    C C10 0.6516(2) 0.60150(18) 0.72027(18) 0.0138(3) Uani d . 1 1 . .
    C C11 0.7236(3) 0.0182(2) -0.01503(19) 0.0173(4) Uani d . 1 1 . .
    C C12 0.7677(3) 0.17012(19) 0.0888(2) 0.0174(4) Uani d . 1 1 . .
    C C13 0.8950(3) 0.2206(2) 0.2173(2) 0.0192(4) Uani d . 1 1 . .
    H H13A 0.9552 0.1582 0.2411 0.023 Uiso calc R 1 1 . .
    C C14 0.9343(3) 0.3624(2) 0.3110(2) 0.0224(4) Uani d . 1 1 . .
    H H14A 1.0218 0.3970 0.3988 0.027 Uiso calc R 1 1 . .
    C C15 0.8454(3) 0.4537(2) 0.2765(2) 0.0258(5) Uani d . 1 1 . .
    H H15A 0.8724 0.5507 0.3409 0.031 Uiso calc R 1 1 . .
    C C16 0.7172(3) 0.4037(2) 0.1480(2) 0.0256(5) Uani d . 1 1 . .
    H H16A 0.6570 0.4663 0.1245 0.031 Uiso calc R 1 1 . .
    C C17 0.6776(3) 0.2617(2) 0.0543(2) 0.0211(4) Uani d . 1 1 . .
    H H17A 0.5893 0.2269 -0.0332 0.025 Uiso calc R 1 1 . .
    H H1N4 0.527(3) 0.638(2) 0.576(2) 0.012(5) Uiso d . 1 1 . .
    H H2N4 0.584(4) 0.762(3) 0.715(3) 0.021(6) Uiso d . 1 1 . .
    H H1N5 0.965(4) 0.621(3) 1.082(3) 0.026(7) Uiso d . 1 1 . .
    H H2N5 0.909(4) 0.746(3) 1.090(3) 0.026(7) Uiso d . 1 1 . .
    H H1O1 0.762(5) -0.1439(16) -0.029(3) 0.066(11) Uiso d D 1 1 . .
loop_
    _atom_site_aniso_label
    _atom_site_aniso_U_11
    _atom_site_aniso_U_22
    _atom_site_aniso_U_33
    _atom_site_aniso_U_12
    _atom_site_aniso_U_13
    _atom_site_aniso_U_23
    N1 0.0161(7) 0.0122(7) 0.0114(7) 0.0041(5) 0.0008(5) 0.0042(6)
    N2 0.0143(7) 0.0117(7) 0.0125(7) 0.0032(5) 0.0009(5) 0.0053(6)
    N3 0.0160(7) 0.0125(7) 0.0118(7) 0.0039(6) 0.0015(5) 0.0045(6)
    N4 0.0241(8) 0.0127(7) 0.0109(7) 0.0057(6) -0.0014(6) 0.0041(6)
    N5 0.0250(9) 0.0135(7) 0.0120(7) 0.0072(6) 0.0001(6) 0.0041(6)
    O1 0.0317(8) 0.0136(6) 0.0159(7) 0.0043(6) -0.0003(6) 0.0045(5)
    O2 0.0323(8) 0.0166(7) 0.0174(7) 0.0055(6) 0.0005(6) 0.0063(6)
    C1 0.0202(9) 0.0141(8) 0.0263(10) 0.0055(7) 0.0070(8) 0.0056(8)
    C2 0.0115(8) 0.0136(8) 0.0192(9) 0.0025(6) 0.0030(6) 0.0050(7)
    C3 0.0159(8) 0.0146(8) 0.0206(9) 0.0038(7) 0.0043(7) 0.0100(7)
    C4 0.0150(8) 0.0163(8) 0.0134(8) 0.0029(6) 0.0024(6) 0.0066(7)
    C5 0.0112(7) 0.0118(7) 0.0132(8) 0.0024(6) 0.0016(6) 0.0049(6)
    C6 0.0148(8) 0.0159(8) 0.0145(8) 0.0042(6) 0.0036(6) 0.0081(7)
    C7 0.0185(9) 0.0157(8) 0.0137(8) 0.0042(7) 0.0046(7) 0.0046(7)
    C8 0.0121(8) 0.0118(7) 0.0137(8) 0.0022(6) 0.0032(6) 0.0059(6)
    C9 0.0145(8) 0.0130(8) 0.0123(8) 0.0039(6) 0.0032(6) 0.0053(6)
    C10 0.0135(8) 0.0132(8) 0.0137(8) 0.0033(6) 0.0021(6) 0.0061(7)
    C11 0.0201(9) 0.0146(8) 0.0167(8) 0.0032(7) 0.0058(7) 0.0068(7)
    C12 0.0206(9) 0.0125(8) 0.0186(9) 0.0032(7) 0.0096(7) 0.0053(7)
    C13 0.0211(9) 0.0157(9) 0.0200(9) 0.0033(7) 0.0078(7) 0.0070(7)
    C14 0.0213(9) 0.0176(9) 0.0214(9) -0.0011(7) 0.0085(8) 0.0032(8)
    C15 0.0276(11) 0.0136(9) 0.0321(11) 0.0003(8) 0.0154(9) 0.0050(8)
    C16 0.0294(11) 0.0176(9) 0.0370(12) 0.0090(8) 0.0179(9) 0.0147(9)
    C17 0.0241(10) 0.0190(9) 0.0242(10) 0.0059(7) 0.0108(8) 0.0117(8)
_geom_special_details
;
All e.s.d.'s (except the e.s.d. in the dihedral angle between two l.s. planes)
are estimated using the full covariance matrix. The cell e.s.d.'s are taken
into account individually in the estimation of e.s.d.'s in distances, angles
and torsion angles; correlations between e.s.d.'s in cell parameters are only
used when they are defined by crystal symmetry. An approximate (isotropic)
treatment of cell e.s.d.'s is used for estimating e.s.d.'s involving l.s.
planes.
;
loop_
    _geom_bond_atom_site_label_1
    _geom_bond_atom_site_label_2
    _geom_bond_site_symmetry_2
    _geom_bond_distance
    _geom_bond_publ_flag
    N1 C9 . 1.341(2) ?
    N1 C10 . 1.351(2) ?
    N2 C8 . 1.340(2) ?
    N2 C10 . 1.353(2) ?
    N3 C8 . 1.340(2) ?
    N3 C9 . 1.351(2) ?
    N4 C10 . 1.330(2) ?
    N4 H1N4 . 0.84(2) ?
    N4 H2N4 . 0.86(3) ?
    N5 C9 . 1.342(2) ?
    N5 H1N5 . 0.85(3) ?
    N5 H2N5 . 0.80(3) ?
    O1 C11 . 1.318(2) ?
    O1 H1O1 . 0.833(10) ?
    O2 C11 . 1.222(2) ?
    C1 C2 . 1.509(3) ?
    C1 H1A . 0.9800 ?
    C1 H1B . 0.9800 ?
    C1 H1C . 0.9800 ?
    C2 C7 . 1.395(3) ?
    C2 C3 . 1.397(3) ?
    C3 C4 . 1.390(3) ?
    C3 H3A . 0.9500 ?
    C4 C5 . 1.393(3) ?
    C4 H4A . 0.9500 ?
    C5 C6 . 1.398(2) ?
    C5 C8 . 1.487(2) ?
    C6 C7 . 1.388(3) ?
    C6 H6A . 0.9500 ?
    C7 H7A . 0.9500 ?
    C11 C12 . 1.495(3) ?
    C12 C13 . 1.389(3) ?
    C12 C17 . 1.398(3) ?
    C13 C14 . 1.388(3) ?
    C13 H13A . 0.9500 ?
    C14 C15 . 1.392(3) ?
    C14 H14A . 0.9500 ?
    C15 C16 . 1.392(3) ?
    C15 H15A . 0.9500 ?
    C16 C17 . 1.391(3) ?
    C16 H16A . 0.9500 ?
    C17 H17A . 0.9500 ?
loop_
    _geom_angle_atom_site_label_1
    _geom_angle_atom_site_label_2
    _geom_angle_atom_site_label_3
    _geom_angle_site_symmetry_1
    _geom_angle_site_symmetry_3
    _geom_angle
    _geom_angle_publ_flag
    C9 N1 C10 . . 115.80(15) ?
    C8 N2 C10 . . 114.74(15) ?
    C8 N3 C9 . . 114.64(15) ?
    C10 N4 H1N4 . . 122.6(16) ?
    C10 N4 H2N4 . . 116.8(17) ?
    H1N4 N4 H2N4 . . 121(2) ?
    C9 N5 H1N5 . . 117.4(18) ?
    C9 N5 H2N5 . . 117.2(19) ?
    H1N5 N5 H2N5 . . 119(3) ?
    C11 O1 H1O1 . . 108(3) ?
    C2 C1 H1A . . 109.5 ?
    C2 C1 H1B . . 109.5 ?
    H1A C1 H1B . . 109.5 ?
    C2 C1 H1C . . 109.5 ?
    H1A C1 H1C . . 109.5 ?
    H1B C1 H1C . . 109.5 ?
    C7 C2 C3 . . 118.31(17) ?
    C7 C2 C1 . . 120.98(18) ?
    C3 C2 C1 . . 120.70(18) ?
    C4 C3 C2 . . 121.04(18) ?
    C4 C3 H3A . . 119.5 ?
    C2 C3 H3A . . 119.5 ?
    C3 C4 C5 . . 120.29(17) ?
    C3 C4 H4A . . 119.9 ?
    C5 C4 H4A . . 119.9 ?
    C4 C5 C6 . . 119.00(16) ?
    C4 C5 C8 . . 120.53(16) ?
    C6 C5 C8 . . 120.46(16) ?
    C7 C6 C5 . . 120.42(17) ?
    C7 C6 H6A . . 119.8 ?
    C5 C6 H6A . . 119.8 ?
    C6 C7 C2 . . 120.94(17) ?
    C6 C7 H7A . . 119.5 ?
    C2 C7 H7A . . 119.5 ?
    N2 C8 N3 . . 126.06(16) ?
    N2 C8 C5 . . 117.84(15) ?
    N3 C8 C5 . . 116.10(15) ?
    N1 C9 N5 . . 117.70(16) ?
    N1 C9 N3 . . 124.60(16) ?
    N5 C9 N3 . . 117.69(17) ?
    N4 C10 N1 . . 117.28(16) ?
    N4 C10 N2 . . 118.57(16) ?
    N1 C10 N2 . . 124.15(16) ?
    O2 C11 O1 . . 123.70(18) ?
    O2 C11 C12 . . 122.39(18) ?
    O1 C11 C12 . . 113.91(17) ?
    C13 C12 C17 . . 120.07(18) ?
    C13 C12 C11 . . 121.28(18) ?
    C17 C12 C11 . . 118.65(18) ?
    C14 C13 C12 . . 119.9(2) ?
    C14 C13 H13A . . 120.0 ?
    C12 C13 H13A . . 120.0 ?
    C13 C14 C15 . . 120.1(2) ?
    C13 C14 H14A . . 120.0 ?
    C15 C14 H14A . . 120.0 ?
    C14 C15 C16 . . 120.27(19) ?
    C14 C15 H15A . . 119.9 ?
    C16 C15 H15A . . 119.9 ?
    C17 C16 C15 . . 119.7(2) ?
    C17 C16 H16A . . 120.2 ?
    C15 C16 H16A . . 120.2 ?
    C16 C17 C12 . . 120.0(2) ?
    C16 C17 H17A . . 120.0 ?
    C12 C17 H17A . . 120.0 ?
loop_
    _geom_torsion_atom_site_label_1
    _geom_torsion_atom_site_label_2
    _geom_torsion_atom_site_label_3
    _geom_torsion_atom_site_label_4
    _geom_torsion_site_symmetry_1
    _geom_torsion_site_symmetry_2
    _geom_torsion_site_symmetry_3
    _geom_torsion_site_symmetry_4
    _geom_torsion
    _geom_torsion_publ_flag
    C7 C2 C3 C4 . . . . -0.1(3) ?
    C1 C2 C3 C4 . . . . 179.00(17) ?
    C2 C3 C4 C5 . . . . 0.3(3) ?
    C3 C4 C5 C6 . . . . -0.2(3) ?
    C3 C4 C5 C8 . . . . -178.82(17) ?
    C4 C5 C6 C7 . . . . 0.0(3) ?
    C8 C5 C6 C7 . . . . 178.61(17) ?
    C5 C6 C7 C2 . . . . 0.1(3) ?
    C3 C2 C7 C6 . . . . -0.1(3) ?
    C1 C2 C7 C6 . . . . -179.21(17) ?
    C10 N2 C8 N3 . . . . 1.4(3) ?
    C10 N2 C8 C5 . . . . -177.62(16) ?
    C9 N3 C8 N2 . . . . -1.0(3) ?
    C9 N3 C8 C5 . . . . 178.05(16) ?
    C4 C5 C8 N2 . . . . -152.42(17) ?
    C6 C5 C8 N2 . . . . 29.0(2) ?
    C4 C5 C8 N3 . . . . 28.5(2) ?
    C6 C5 C8 N3 . . . . -150.08(17) ?
    C10 N1 C9 N5 . . . . 179.96(17) ?
    C10 N1 C9 N3 . . . . -0.8(3) ?
    C8 N3 C9 N1 . . . . 0.7(3) ?
    C8 N3 C9 N5 . . . . 179.86(17) ?
    C9 N1 C10 N4 . . . . -177.53(17) ?
    C9 N1 C10 N2 . . . . 1.3(3) ?
    C8 N2 C10 N4 . . . . 177.28(17) ?
    C8 N2 C10 N1 . . . . -1.5(3) ?
    O2 C11 C12 C13 . . . . -172.78(19) ?
    O1 C11 C12 C13 . . . . 7.2(3) ?
    O2 C11 C12 C17 . . . . 7.3(3) ?
    O1 C11 C12 C17 . . . . -172.72(18) ?
    C17 C12 C13 C14 . . . . -0.7(3) ?
    C11 C12 C13 C14 . . . . 179.43(18) ?
    C12 C13 C14 C15 . . . . 0.3(3) ?
    C13 C14 C15 C16 . . . . -0.1(3) ?
    C14 C15 C16 C17 . . . . 0.2(3) ?
    C15 C16 C17 C12 . . . . -0.6(3) ?
    C13 C12 C17 C16 . . . . 0.8(3) ?
    C11 C12 C17 C16 . . . . -179.30(18) ?
loop_
    _geom_hbond_atom_site_label_D
    _geom_hbond_atom_site_label_H
    _geom_hbond_atom_site_label_A
    _geom_hbond_site_symmetry_A
    _geom_hbond_distance_DH
    _geom_hbond_distance_HA
    _geom_hbond_distance_DA
    _geom_hbond_angle_DHA
    _geom_hbond_publ_flag
    N4 H1N4 N2 2_666 0.839(19) 2.19(2) 3.021(2) 172(2) yes
    N4 H2N4 O2 1_566 0.86(3) 2.11(3) 2.965(3) 172(3) yes
    N5 H1N5 N3 2_767 0.85(3) 2.14(3) 2.984(3) 169(3) yes
    O1 H1O1 N1 1_544 0.83(3) 1.80(3) 2.613(2) 167(3) yes
    C1 H1B Cg2 2_756 0.98 2.75 3.661(2) 156 yes
_iucr_refine_instructions_details
;
TITL kty248_0m in P-1 (100K)
CELL 0.71073   7.4324  10.9717  11.2267 117.202 101.645  94.032
ZERR    2.00   0.0005   0.0003   0.0003   0.001   0.002   0.002
LATT  1
SFAC C H N O
UNIT 34 34 10 4
TEMP -173.000
SIZE 0.211 0.425 0.532
L.S. 10
BOND $H
FMAP 2 1 60
OMIT -4   3   0
OMIT -2   1   0
OMIT -3  -8  13
OMIT -2   6   0
OMIT -3  -3  12
OMIT -6   4   0
DFIX 0.82 0.01 O1 H1O1
PLAN 20
ACTA
CONF
WGHT      0.0412      1.1661
FVAR       0.54481
N1    3    0.732175    0.671801    0.858468    11.00000    0.01608    0.01222 =
         0.01141    0.00422    0.00083    0.00412
N2    3    0.643355    0.463489    0.639169    11.00000    0.01427    0.01173 =
         0.01247    0.00531    0.00086    0.00318
N3    3    0.810514    0.458604    0.841900    11.00000    0.01605    0.01247 =
         0.01177    0.00452    0.00146    0.00386
N4    3    0.579245    0.674305    0.661175    11.00000    0.02408    0.01272 =
         0.01089    0.00412   -0.00137    0.00568
N5    3    0.891776    0.662351    1.050885    11.00000    0.02505    0.01354 =
         0.01202    0.00411    0.00013    0.00716
O1    4    0.799087   -0.061065    0.032895    11.00000    0.03172    0.01364 =
         0.01589    0.00451   -0.00032    0.00430
O2    4    0.626195   -0.026820   -0.133378    11.00000    0.03229    0.01663 =
         0.01742    0.00625    0.00053    0.00551
C1    1    0.753779   -0.187186    0.382553    11.00000    0.02023    0.01409 =
         0.02630    0.00559    0.00701    0.00548
AFIX 137
H1A   2    0.711700   -0.238776    0.426830    11.00000   -1.50000
H1B   2    0.883096   -0.195875    0.378758    11.00000   -1.50000
H1C   2    0.673154   -0.225528    0.288117    11.00000   -1.50000
AFIX   0
C2    1    0.743594   -0.035348    0.465620    11.00000    0.01149    0.01361 =
         0.01920    0.00504    0.00297    0.00249
C3    1    0.743514    0.022061    0.605275    11.00000    0.01591    0.01465 =
         0.02065    0.01005    0.00428    0.00381
AFIX  43
H3A   2    0.747927   -0.035691    0.647732    11.00000   -1.20000
AFIX   0
C4    1    0.737078    0.162363    0.683068    11.00000    0.01502    0.01629 =
         0.01339    0.00657    0.00242    0.00288
AFIX  43
H4A   2    0.737712    0.199655    0.778009    11.00000   -1.20000
AFIX   0
C5    1    0.729706    0.248495    0.622426    11.00000    0.01123    0.01184 =
         0.01322    0.00490    0.00164    0.00238
C6    1    0.729638    0.191806    0.482766    11.00000    0.01479    0.01588 =
         0.01448    0.00805    0.00358    0.00418
AFIX  43
H6A   2    0.724717    0.249500    0.440238    11.00000   -1.20000
AFIX   0
C7    1    0.736715    0.051705    0.405786    11.00000    0.01851    0.01575 =
         0.01368    0.00460    0.00463    0.00416
AFIX  43
H7A   2    0.736875    0.014600    0.311007    11.00000   -1.20000
AFIX   0
C8    1    0.726473    0.399227    0.705817    11.00000    0.01210    0.01179 =
         0.01375    0.00595    0.00320    0.00218
C9    1    0.810190    0.596485    0.913944    11.00000    0.01452    0.01304 =
         0.01233    0.00533    0.00322    0.00388
C10   1    0.651643    0.601503    0.720268    11.00000    0.01347    0.01317 =
         0.01373    0.00610    0.00214    0.00330
C11   1    0.723579    0.018225   -0.015034    11.00000    0.02012    0.01462 =
         0.01669    0.00678    0.00578    0.00316
C12   1    0.767681    0.170116    0.088763    11.00000    0.02062    0.01248 =
         0.01856    0.00527    0.00960    0.00316
C13   1    0.895015    0.220583    0.217325    11.00000    0.02106    0.01573 =
         0.01996    0.00700    0.00781    0.00333
AFIX  43
H13A  2    0.955179    0.158156    0.241113    11.00000   -1.20000
AFIX   0
C14   1    0.934252    0.362361    0.311014    11.00000    0.02132    0.01764 =
         0.02136    0.00317    0.00848   -0.00105
AFIX  43
H14A  2    1.021826    0.397016    0.398756    11.00000   -1.20000
AFIX   0
C15   1    0.845404    0.453744    0.276496    11.00000    0.02761    0.01358 =
         0.03207    0.00498    0.01539    0.00027
AFIX  43
H15A  2    0.872373    0.550681    0.340882    11.00000   -1.20000
AFIX   0
C16   1    0.717197    0.403713    0.148038    11.00000    0.02941    0.01762 =
         0.03696    0.01470    0.01790    0.00900
AFIX  43
H16A  2    0.657030    0.466300    0.124519    11.00000   -1.20000
AFIX   0
C17   1    0.677586    0.261688    0.054282    11.00000    0.02412    0.01899 =
         0.02416    0.01169    0.01085    0.00594
AFIX  43
H17A  2    0.589306    0.226913   -0.033185    11.00000   -1.20000
AFIX   0
H1N4  2    0.526737    0.637619    0.576013    11.00000    0.01189
H2N4  2    0.584021    0.761890    0.715402    11.00000    0.02146
H1N5  2    0.964746    0.621061    1.082299    11.00000    0.02619
H2N5  2    0.908738    0.745878    1.090408    11.00000    0.02614
H1O1  2    0.762360   -0.143882   -0.028957    11.00000    0.06563
HKLF 4 1 1 1 1 -1 0 0 0 -1 0
REM  kty248_0m in P-1 (100K)
REM R1 =  0.0615 for   3744 Fo > 4sig(Fo)  and  0.0760 for all   4578 data
REM    238 parameters refined using      1 restraints
END
REM Highest difference peak  0.380,  deepest hole -0.401,  1-sigma level  0.069
Q1    1   0.7548  0.2247  0.5573  11.00000  0.05    0.38
Q2    1   0.7343  0.0930  0.0300  11.00000  0.05    0.37
Q3    1   0.7441  0.2009  0.6460  11.00000  0.05    0.37
Q4    1   0.6682  0.5343  0.6803  11.00000  0.05    0.36
Q5    1   0.9002  0.2935  0.2596  11.00000  0.05    0.36
Q6    1   0.8563  0.1997  0.1418  11.00000  0.05    0.36
Q7    1   0.7338  0.3201  0.6599  11.00000  0.05    0.35
Q8    1   0.6436  0.4738  0.5593  11.00000  0.05    0.32
Q9    1   0.9082  0.6413  0.9765  11.00000  0.05    0.31
Q10   1   0.7274  0.4225  0.7851  11.00000  0.05    0.30
Q11   1   0.5535  0.6357  0.7048  11.00000  0.05    0.30
Q12   1   0.7289  0.1199  0.4523  11.00000  0.05    0.29
Q13   1   0.7377  0.7553  0.8994  11.00000  0.05    0.29
Q14   1   0.7389  0.0931  0.6489  11.00000  0.05    0.28
Q15   1   0.7553 -0.1071  0.4426  11.00000  0.05    0.28
Q16   1   0.8839  0.3968  0.2872  11.00000  0.05    0.27
Q17   1   0.6202  0.3050 -0.1183  11.00000  0.05    0.26
Q18   1   0.7415  0.0012  0.5345  11.00000  0.05    0.25
Q19   1   0.7374  0.3336  0.1033  11.00000  0.05    0.25
Q20   1   0.7413  0.2149  0.0668  11.00000  0.05    0.25
;
