# Supplementary material for: 6-(4-Methyl­phen­yl)-1,3,5-triazine-2,4-di­amine–benzoic acid (1/1)
Source: Acta Crystallogr Sect E Struct Rep Online. 2013 May 25;69(Pt 6):o968–9. doi: 10.1107/S1600536813013883 (PMC3685106; doi:10.1107/S1600536813013883)
Supplement: Supplementary file 2 [file e-69-0o968-Isup2.hkl]

# 
# h,k,l, Fc-squared, Fo-squared, sigma(Fo-squared) and status flag 
# 
data_I
_shelx_title ' kty248_0m in P-1 (100K)' 
_shelx_refln_list_code          4 
_shelx_F_calc_maximum      185.92 
_exptl_crystal_F_000       340.00 
_reflns_d_resolution_high  0.7096 
 
loop_ 
 _symmetry_equiv_pos_as_xyz 
 'x, y, z' 
 '-x, -y, -z' 
 
_cell_length_a     7.4324 
_cell_length_b    10.9717 
_cell_length_c    11.2267 
_cell_angle_alpha 117.202 
_cell_angle_beta  101.645 
_cell_angle_gamma  94.032 
 
_shelx_F_squared_multiplier     1.000 
 
loop_ 
 _refln_index_h 
 _refln_index_k 
 _refln_index_l 
 _refln_F_squared_calc 
 _refln_F_squared_meas 
 _refln_F_squared_sigma 
 _refln_observed_status 
   1   0   0        4.74       -0.41      0.41 o 
   2   0   0    16543.50    15894.93    108.86 o 
   3   0   0      316.61      316.98      3.45 o 
   4   0   0      590.74      615.98      5.96 o 
   5   0   0       81.98       93.38      2.21 o 
   6   0   0      531.26      526.53      5.79 o 
   7   0   0       23.77       26.13      1.48 o 
   8   0   0      137.33      136.45      3.28 o 
   9   0   0       95.40       94.62      4.35 o 
  10   0   0       49.87       48.73      7.97 o 
 -10   1   0        3.93        3.21      2.76 o 
  -9   1   0       10.21       14.24      2.53 o 
  -8   1   0       52.87       58.94      2.56 o 
  -7   1   0       25.41       27.10      1.58 o 
  -6   1   0      108.93      133.10      2.36 o 
  -5   1   0       58.03       71.79      1.54 o 
  -4   1   0       60.62       68.42      1.20 o 
  -3   1   0      814.65      798.71      4.59 o 
  -1   1   0     1561.75     1518.87      7.87 o 
   0   1   0       29.67       29.20      1.09 o 
   1   1   0      186.17      189.39      2.87 o 
   2   1   0      899.20      889.88      6.69 o 
   3   1   0      279.05      263.44      3.41 o 
   4   1   0     2125.18     2173.55     15.75 o 
   5   1   0       63.20       68.81      1.94 o 
   6   1   0      608.18      625.17      7.06 o 
   7   1   0        0.37       -0.60      0.74 o 
   8   1   0      243.14      223.92      4.58 o 
   9   1   0        0.18        0.02      1.77 o 
 -10   2   0       26.07       23.52      4.35 o 
  -9   2   0       54.39       68.43      7.27 o 
  -8   2   0        3.50        3.82      2.34 o 
  -7   2   0        0.50       -0.15      0.94 o 
  -6   2   0      357.73      341.61      4.02 o 
  -5   2   0      126.55      132.80      1.56 o 
  -4   2   0       17.30       86.86      1.61 o 
  -3   2   0       41.30       33.27      0.79 o 
  -2   2   0      428.67      466.36      3.19 o 
  -1   2   0      349.89      318.10      2.43 o 
   0   2   0      446.29      497.42      3.93 o 
   1   2   0       18.99       13.30      0.52 o 
   2   2   0      659.80      629.59      5.68 o 
   3   2   0        4.78        9.04      0.65 o 
   4   2   0       12.21       25.11      1.00 o 
   5   2   0      452.29      427.53      4.14 o 
   6   2   0       18.90       21.23      1.53 o 
   7   2   0      152.64      135.18      3.77 o 
   8   2   0        0.00        1.20      0.97 o 
   9   2   0        9.27       12.09      2.94 o 
 -10   3   0       19.32       45.46     19.55 o 
  -9   3   0       43.58       65.12      6.98 o 
  -8   3   0       67.50       78.20      3.68 o 
  -7   3   0       63.97       62.21      2.74 o 
  -6   3   0       22.60       68.93      2.07 o 
  -5   3   0      195.62      203.87      2.17 o 
  -3   3   0      323.46      317.91      5.00 o 
  -2   3   0       17.24       80.59      1.90 o 
  -1   3   0       24.65       30.01      0.66 o 
   0   3   0      987.22     1057.80     10.11 o 
   1   3   0      232.20      212.55      2.49 o 
   2   3   0       13.28       40.57      1.76 o 
   3   3   0       53.75       57.02      1.26 o 
   4   3   0       11.14       20.66      0.91 o 
   5   3   0        0.80        1.13      0.49 o 
   6   3   0      187.10      181.74      2.88 o 
   7   3   0        5.85        3.60      1.27 o 
   8   3   0       40.11       46.79      2.72 o 
   9   3   0        3.61        1.61      3.91 o 
 -10   4   0       24.85       24.49      6.37 o 
  -9   4   0        0.53        7.23      3.75 o 
  -8   4   0       85.92      106.90      9.80 o 
  -7   4   0       30.30       35.23      2.79 o 
  -5   4   0        3.27        1.20      0.68 o 
  -4   4   0      143.50      145.36      2.12 o 
  -3   4   0       36.67       32.22      1.01 o 
  -2   4   0      264.57      282.41      3.03 o 
  -1   4   0     1513.26     1580.41      9.97 o 
   0   4   0      252.88      281.74      2.72 o 
   1   4   0     3589.70     3614.98     22.64 o 
   2   4   0      267.83      323.49      3.12 o 
   3   4   0       58.51       61.20      2.39 o 
   4   4   0       16.55       23.81      1.05 o 
   5   4   0        9.22        9.65      1.14 o 
   6   4   0        7.26        9.76      1.17 o 
   7   4   0       74.80       66.19      2.63 o 
   8   4   0        3.78       16.27      1.80 o 
   9   4   0        2.24        2.65      3.81 o 
 -10   5   0        5.83       10.40      8.31 o 
  -9   5   0       43.74       45.06      5.33 o 
  -8   5   0       22.00       45.34      4.64 o 
  -7   5   0       12.09       15.60      2.07 o 
  -6   5   0       10.53       16.72      2.01 o 
  -5   5   0       13.31       15.28      1.89 o 
  -4   5   0      130.98      128.22      3.12 o 
  -3   5   0      135.54      120.47      2.16 o 
  -2   5   0      719.46      734.83      5.98 o 
  -1   5   0      486.02      483.90      4.09 o 
   0   5   0     1757.90     2005.92     12.80 o 
   1   5   0      447.83      480.42      4.31 o 
   2   5   0      770.61      775.29      6.08 o 
   3   5   0       77.02       71.22      1.66 o 
   4   5   0      276.43      273.75      3.98 o 
   5   5   0      123.09      119.90      3.16 o 
   6   5   0      361.62      374.27      6.03 o 
   7   5   0        0.05        3.01      0.90 o 
   8   5   0       91.25       79.62      5.05 o 
  -9   6   0        1.22        1.02      2.52 o 
  -8   6   0        2.46        5.42      3.26 o 
  -7   6   0      149.96      151.99      4.69 o 
  -6   6   0        1.44       18.78      2.15 o 
  -5   6   0      448.50      442.83      8.34 o 
  -4   6   0       89.40       88.31      3.15 o 
  -3   6   0       26.36       30.43      1.40 o 
  -1   6   0      113.52      120.69      1.90 o 
   0   6   0      142.26      139.47      2.14 o 
   1   6   0      185.58      193.33      2.65 o 
   2   6   0       10.96       28.59      1.21 o 
   3   6   0        7.26        5.52      0.86 o 
   4   6   0      305.96      299.17      5.19 o 
   5   6   0      264.10      239.90      4.77 o 
   6   6   0      688.35      656.44      8.91 o 
   7   6   0       33.13       31.22      2.03 o 
   8   6   0      165.26      170.32      6.43 o 
  -9   7   0       26.13       17.40      4.07 o 
  -8   7   0       28.12       32.82      3.68 o 
  -7   7   0       48.27       49.36      3.15 o 
  -6   7   0       16.11       18.50      2.56 o 
  -5   7   0      171.03      167.25      4.58 o 
  -4   7   0      103.11      123.41      4.34 o 
  -3   7   0      133.82      119.81      3.85 o 
  -2   7   0      225.33      194.10      2.85 o 
  -1   7   0       56.89       56.70      2.06 o 
   0   7   0       14.59       20.95      1.09 o 
   1   7   0       95.54       88.78      2.07 o 
   2   7   0        0.76       16.99      1.33 o 
   3   7   0        0.64       -0.20      0.76 o 
   4   7   0       13.95       27.94      1.94 o 
   5   7   0       33.68       30.75      2.39 o 
   6   7   0      159.62      144.82      4.47 o 
   7   7   0       82.14       91.44      6.63 o 
  -9   8   0        2.60       -1.63      4.59 o 
  -8   8   0      173.81      161.33      6.23 o 
  -7   8   0       74.98       77.28      5.66 o 
  -6   8   0      555.28      560.41     10.47 o 
  -5   8   0      843.57      805.91     12.70 o 
  -4   8   0      195.85      209.93      5.59 o 
  -3   8   0      832.08      749.23     11.36 o 
  -2   8   0      200.86      179.30      4.19 o 
  -1   8   0       14.59       15.46      1.40 o 
   0   8   0      148.91      145.05      2.53 o 
   1   8   0        0.31       -0.06      0.70 o 
   2   8   0       40.98       49.29      2.20 o 
   3   8   0       14.35       13.35      1.52 o 
   4   8   0        2.72        3.27      1.19 o 
   5   8   0       69.22       64.57      2.84 o 
   6   8   0       78.39       81.70      6.93 o 
   7   8   0       65.93       61.26      5.72 o 
  -8   9   0        1.95        6.76      6.21 o 
  -7   9   0        0.49        2.94      4.13 o 
  -6   9   0       20.00       85.16      4.18 o 
  -5   9   0        8.30        8.14      2.05 o 
  -4   9   0      205.64      183.36      6.53 o 
  -3   9   0        1.64       -0.71      2.14 o 
  -2   9   0      144.44      122.11      5.95 o 
  -1   9   0      114.90       86.71      2.83 o 
   0   9   0       10.09        3.61      0.83 o 
   1   9   0      229.72      179.48      4.05 o 
   2   9   0      220.94      190.58      4.36 o 
   3   9   0       55.39       47.03      2.68 o 
   4   9   0      154.40      148.92      4.20 o 
   5   9   0        2.19        2.52      1.45 o 
   6   9   0       12.21       22.31      2.84 o 
  -8  10   0        0.11       13.71      6.53 o 
  -7  10   0        0.18        6.89      2.57 o 
  -6  10   0       12.83       23.22      2.89 o 
  -5  10   0        4.82        7.75      1.96 o 
  -4  10   0        7.37       11.68      3.19 o 
  -3  10   0       72.65       71.94      3.65 o 
  -2  10   0       29.38       42.58      3.61 o 
  -1  10   0       44.99       32.32      7.12 o 
   0  10   0       89.01       85.91      2.88 o 
   1  10   0      199.45      164.16      4.08 o 
   2  10   0       56.04       53.16      4.03 o 
   3  10   0        1.41        3.17      1.17 o 
   4  10   0        1.32       11.99      1.59 o 
   5  10   0        2.36       -1.05      2.41 o 
  -7  11   0       16.00       20.83      4.14 o 
  -6  11   0      118.68      128.14      6.59 o 
  -5  11   0        0.35       -1.26      2.18 o 
  -4  11   0        0.63       14.09      2.38 o 
  -3  11   0        8.74        7.47      1.96 o 
  -2  11   0       13.44       20.80      2.65 o 
  -1  11   0        1.58        2.81      1.71 o 
   0  11   0       11.20        7.57      2.49 o 
   1  11   0       26.87       16.86      3.34 o 
   2  11   0       36.35       40.05      2.81 o 
   3  11   0        0.00        2.10      2.34 o 
   4  11   0        3.85       10.19      4.43 o 
  -6  12   0       99.60       99.04      8.93 o 
  -5  12   0       14.63        9.52      2.40 o 
  -4  12   0       94.33      102.28      4.71 o 
  -3  12   0       16.23       19.05      3.22 o 
  -2  12   0       24.91       32.87      3.22 o 
  -1  12   0       36.25       42.36      4.47 o 
   0  12   0        7.68        4.99      2.44 o 
   1  12   0        0.66        2.41      1.90 o 
   2  12   0        5.37        8.85      4.34 o 
   3  12   0        0.80        2.40      3.33 o 
  -5  13   0        2.22        0.46      4.12 o 
  -4  13   0       65.88       76.34      4.72 o 
  -3  13   0      115.70      115.93      7.90 o 
  -2  13   0       13.13       17.82      2.71 o 
  -1  13   0        0.40        2.12      2.75 o 
   0  13   0        0.28        1.09      3.49 o 
   1  13   0        3.22        9.41      4.31 o 
   1 -14   1       18.66       42.15      4.87 o 
   2 -14   1       46.23       44.85      5.82 o 
   3 -14   1       21.23       24.09      3.94 o 
  -2 -13   1       66.09       75.70      8.27 o 
  -1 -13   1        7.13       15.48      4.28 o 
   0 -13   1        3.08       10.65      7.64 o 
   1 -13   1      125.42      148.90      5.65 o 
   2 -13   1        0.15       -0.14      2.21 o 
   3 -13   1       20.42       21.16      2.75 o 
   4 -13   1       21.69       10.78      4.17 o 
   5 -13   1       17.07       17.49      6.25 o 
  -3 -12   1       36.11       43.99      8.49 o 
  -2 -12   1        0.00        8.04      2.24 o 
  -1 -12   1      145.74      159.24      7.47 o 
   0 -12   1       26.41       26.06      2.87 o 
   1 -12   1       67.54       75.25      6.17 o 
   2 -12   1       46.56       56.89      3.95 o 
   3 -12   1      155.78      167.42      5.71 o 
   4 -12   1        4.53        3.57      3.30 o 
   5 -12   1      131.88      139.63      6.78 o 
   6 -12   1       16.81       30.00      4.12 o 
  -5 -11   1        0.09        1.67      3.03 o 
  -4 -11   1        0.36        7.93      2.96 o 
  -3 -11   1        6.46        9.15      1.56 o 
  -2 -11   1       71.75       69.83      3.29 o 
  -1 -11   1        2.74        2.07      1.02 o 
   0 -11   1        7.34        6.41      2.38 o 
   1 -11   1        3.41        4.38      1.56 o 
   2 -11   1       38.87       33.22      3.12 o 
   3 -11   1       51.84       56.06      3.53 o 
   4 -11   1       29.36       44.72      3.32 o 
   5 -11   1        8.26        8.15      2.63 o 
   6 -11   1       49.24       54.05      4.73 o 
   7 -11   1        9.95       13.90      3.31 o 
  -6 -10   1       10.71       15.78      5.12 o 
  -5 -10   1        0.19        2.80      4.70 o 
  -4 -10   1        0.46        5.16      1.90 o 
  -3 -10   1       41.27       40.33      2.54 o 
  -2 -10   1        1.63        2.68      1.22 o 
  -1 -10   1       33.69       38.10      2.49 o 
   0 -10   1       76.79       59.36      2.38 o 
   1 -10   1       45.11       44.85      3.83 o 
   2 -10   1       19.70       15.17      2.13 o 
   3 -10   1        0.00       -1.25      1.25 o 
   4 -10   1        1.00       14.69      2.25 o 
   5 -10   1        7.85        7.95      2.07 o 
   6 -10   1       10.72       13.50      3.06 o 
   7 -10   1        0.00        0.91      2.33 o 
   8 -10   1        0.37        4.46      2.96 o 
  -6  -9   1       21.23       24.49      3.53 o 
  -5  -9   1        4.71        7.44      1.64 o 
  -4  -9   1       25.06       25.48      2.67 o 
  -3  -9   1       71.26       61.56      2.58 o 
  -2  -9   1        8.63       24.30      1.88 o 
  -1  -9   1       66.48       54.77      3.50 o 
   0  -9   1       14.57       14.15      1.23 o 
   1  -9   1        6.44        6.38      1.04 o 
   2  -9   1       77.37       84.96      3.53 o 
   3  -9   1      244.97      233.63      5.79 o 
   4  -9   1       35.95       44.23      3.05 o 
   5  -9   1      316.26      306.66      7.24 o 
   6  -9   1       64.15       62.52      4.66 o 
   7  -9   1        2.59        4.00      2.61 o 
   8  -9   1        5.01        8.01      3.43 o 
  -7  -8   1       94.29      103.92      8.09 o 
  -6  -8   1        8.27       10.61      1.50 o 
  -5  -8   1       27.17       29.53      2.30 o 
  -4  -8   1        0.86        1.17      1.28 o 
  -3  -8   1        1.03        0.53      0.81 o 
  -2  -8   1        1.68        1.25      0.80 o 
  -1  -8   1        4.06        1.56      0.64 o 
   0  -8   1       11.72       12.19      1.09 o 
   1  -8   1      526.74      470.81      5.13 o 
   2  -8   1       12.20       11.80      1.09 o 
   3  -8   1      622.44      575.00      9.40 o 
   4  -8   1      392.90      371.45      7.51 o 
   5  -8   1        1.59        2.30      1.70 o 
   6  -8   1      335.34      329.79      7.68 o 
   7  -8   1        3.03        2.78      2.50 o 
   8  -8   1        0.04        3.25      2.28 o 
   9  -8   1       38.62       25.73      4.92 o 
  -8  -7   1        0.06        2.89      3.37 o 
  -7  -7   1       46.15       47.56      3.48 o 
  -6  -7   1        7.72        7.66      1.59 o 
  -5  -7   1       59.96       54.26      2.93 o 
  -4  -7   1        2.03        1.57      0.89 o 
  -3  -7   1        2.16        2.27      0.83 o 
  -2  -7   1      128.87      136.91      2.41 o 
  -1  -7   1       15.79       16.23      1.07 o 
   0  -7   1        1.51       19.31      1.08 o 
   1  -7   1      272.04      259.56      3.36 o 
   2  -7   1      180.89      190.38      2.79 o 
   3  -7   1      141.06      129.95      2.93 o 
   4  -7   1      216.14      209.06      5.35 o 
   5  -7   1      173.87      162.38      4.99 o 
   6  -7   1      161.50      154.90      4.54 o 
   7  -7   1      215.87      208.62      6.59 o 
   8  -7   1        2.90        4.34      4.32 o 
   9  -7   1       35.81       31.06      4.84 o 
  -8  -6   1       28.74       44.79      5.87 o 
  -7  -6   1      136.09      122.23      3.51 o 
  -6  -6   1       65.33       64.71      2.60 o 
  -5  -6   1       10.61       11.19      1.53 o 
  -4  -6   1       37.20       59.19      2.47 o 
  -3  -6   1      103.44       99.18      2.07 o 
  -2  -6   1       41.29       43.99      1.30 o 
  -1  -6   1        1.09        1.05      0.42 o 
   0  -6   1      102.60      108.65      1.94 o 
   1  -6   1       35.88       33.79      1.11 o 
   2  -6   1      373.54      366.13      5.04 o 
   3  -6   1       65.62       61.13      1.75 o 
   4  -6   1      311.22      288.48      4.09 o 
   5  -6   1       64.57       70.75      3.14 o 
   6  -6   1       60.37       63.24      4.34 o 
   7  -6   1        1.85        4.99      2.14 o 
   8  -6   1        2.59       11.06      2.54 o 
   9  -6   1       11.73       16.51      3.51 o 
  -8  -5   1        1.05        8.33      1.97 o 
  -7  -5   1       31.85       30.43      1.94 o 
  -6  -5   1        4.71        4.76      1.01 o 
  -5  -5   1       18.23       17.68      1.51 o 
  -4  -5   1       19.91       17.12      1.56 o 
  -3  -5   1        5.86        7.80      0.74 o 
  -2  -5   1      140.82      137.19      2.22 o 
  -1  -5   1       58.83       59.78      1.59 o 
   0  -5   1      288.15      379.27      3.72 o 
   1  -5   1        0.40        1.05      0.38 o 
   2  -5   1      152.40      155.22      2.13 o 
   3  -5   1        3.06        6.40      0.76 o 
   4  -5   1      964.25      938.81      8.51 o 
   5  -5   1       81.19       86.19      3.30 o 
   6  -5   1      211.60      223.05      5.19 o 
   7  -5   1        6.78        6.42      2.38 o 
   8  -5   1        2.26       23.37      4.12 o 
   9  -5   1        6.24       22.64      4.57 o 
  -9  -4   1       12.84       32.31      8.74 o 
  -8  -4   1        0.39        5.93      3.41 o 
  -7  -4   1        7.82       10.34      1.14 o 
  -6  -4   1        0.11        2.21      0.76 o 
  -5  -4   1       14.02       11.16      1.22 o 
  -4  -4   1        7.79       21.46      1.03 o 
  -3  -4   1      583.64      556.47      5.74 o 
  -2  -4   1      129.45      282.07      4.88 o 
  -1  -4   1     2216.96     2170.86     16.89 o 
   0  -4   1      143.58      156.38      2.11 o 
   1  -4   1       23.62       21.00      0.79 o 
   2  -4   1      673.49      704.92      5.42 o 
   3  -4   1       75.44       89.57      1.30 o 
   4  -4   1       72.19      100.14      1.77 o 
   5  -4   1       27.87       18.49      0.99 o 
   6  -4   1        9.96       15.26      1.62 o 
   7  -4   1        9.55        8.87      1.74 o 
   8  -4   1       82.19       78.01      4.22 o 
   9  -4   1       13.43       14.09      4.79 o 
  10  -4   1       14.35       17.81      5.50 o 
  -9  -3   1        0.33       -0.29      2.48 o 
  -8  -3   1       89.60      103.40      4.07 o 
  -7  -3   1       47.28       47.46      1.70 o 
  -6  -3   1       36.85       53.16      2.23 o 
  -5  -3   1        0.68        1.09      0.41 o 
  -4  -3   1       33.17       76.16      2.54 o 
  -3  -3   1      110.61       90.53      1.65 o 
  -2  -3   1      703.60      684.27      6.69 o 
  -1  -3   1        9.65       12.20      0.74 o 
   0  -3   1     1279.96     1308.75     10.33 o 
   1  -3   1        0.81        0.01      0.36 o 
   2  -3   1       10.22       37.76      0.83 o 
   3  -3   1      406.03      446.40      3.68 o 
   4  -3   1       69.32       86.68      1.63 o 
   5  -3   1      324.23      330.61      3.27 o 
   6  -3   1      232.09      245.33      3.36 o 
   7  -3   1      128.17      131.13      3.32 o 
   8  -3   1       19.17       41.98      4.35 o 
   9  -3   1       87.28       75.94      5.66 o 
  10  -3   1        2.07       -2.51      2.51 o 
  -9  -2   1        3.16        3.81      2.53 o 
  -8  -2   1      219.12      215.28      5.66 o 
  -7  -2   1        4.98        5.91      1.31 o 
  -6  -2   1      156.48      200.12      2.92 o 
  -5  -2   1        0.96        1.46      0.47 o 
  -4  -2   1       67.87       94.21      1.53 o 
  -3  -2   1        9.91        8.64      0.63 o 
  -2  -2   1      323.79      416.25      6.43 o 
  -1  -2   1      416.61      397.09      4.39 o 
   0  -2   1      737.24      782.66      6.99 o 
   1  -2   1      339.49      323.41      2.62 o 
   2  -2   1      250.47      465.96     21.31 o 
   3  -2   1      738.37      742.87      5.40 o 
   4  -2   1      146.70      215.44      2.67 o 
   5  -2   1      375.61      377.93      3.83 o 
   6  -2   1       32.54       36.07      1.39 o 
   7  -2   1       10.96        9.84      1.15 o 
   8  -2   1      106.05      109.90      3.17 o 
   9  -2   1       21.49       37.85      5.49 o 
  10  -2   1       45.49       44.48      7.73 o 
 -10  -1   1      102.18      105.41      7.92 o 
  -9  -1   1       19.94       23.81      2.48 o 
  -8  -1   1       63.20       74.41      2.96 o 
  -7  -1   1       47.52       46.93      1.97 o 
  -6  -1   1       50.00       49.71      1.68 o 
  -5  -1   1       24.87       20.88      0.95 o 
  -4  -1   1      811.81      827.59      5.96 o 
  -3  -1   1      788.24      811.50      5.62 o 
  -2  -1   1      954.18     1044.60      7.63 o 
  -1  -1   1     2570.77     2290.13     59.81 o 
   0  -1   1      303.17      299.60      3.24 o 
   1  -1   1      353.50      349.14      2.29 o 
   2  -1   1     2198.96     2365.35     15.44 o 
   3  -1   1       99.29      100.20      1.67 o 
   4  -1   1      867.57      905.40      8.02 o 
   5  -1   1      186.67      182.00      2.70 o 
   6  -1   1       78.41       96.52      2.05 o 
   7  -1   1      112.44      109.47      2.37 o 
   8  -1   1       41.92       48.01      2.33 o 
   9  -1   1       35.61       39.39      6.60 o 
 -10   0   1       26.20       26.09      3.33 o 
  -9   0   1       78.99       72.99      4.45 o 
  -8   0   1       47.56       49.11      2.96 o 
  -7   0   1       71.75       64.22      2.59 o 
  -6   0   1      408.53      410.22      3.94 o 
  -5   0   1       48.33       52.07      1.73 o 
  -4   0   1      735.85      673.06      5.01 o 
  -3   0   1      934.75      948.63      6.59 o 
  -2   0   1     3368.45     3435.56     21.99 o 
  -1   0   1     2217.89     2138.40     14.34 o 
   0   0   1      153.98      149.74      4.92 o 
   1   0   1       55.13       63.82      0.67 o 
   2   0   1     2637.53     2670.97     22.09 o 
   3   0   1       34.93       34.32      1.39 o 
   4   0   1       81.74       97.12      2.24 o 
   5   0   1       86.24       88.49      2.19 o 
   6   0   1       54.60       48.22      1.86 o 
   7   0   1       46.80       51.29      1.85 o 
   8   0   1      199.11      186.29      3.83 o 
   9   0   1        7.58       10.49      3.29 o 
 -10   1   1       51.93       65.87      7.12 o 
  -9   1   1        2.52        8.92      2.99 o 
  -8   1   1      103.75      113.43      4.38 o 
  -7   1   1      122.70      115.27      2.43 o 
  -6   1   1        0.02       -0.26      0.71 o 
  -5   1   1      142.68      142.59      1.87 o 
  -4   1   1       22.50       82.44      1.91 o 
  -3   1   1      107.65      108.92      1.28 o 
  -2   1   1     1175.12     1201.15      9.67 o 
  -1   1   1      334.28      325.82      2.59 o 
   0   1   1     1121.98     1122.10      7.39 o 
   1   1   1       98.63      106.52      1.46 o 
   2   1   1      323.67      261.41      2.32 o 
   3   1   1        0.05       -0.32      0.32 o 
   4   1   1      238.53      223.78      3.06 o 
   5   1   1       10.54        8.30      1.05 o 
   6   1   1      205.35      227.62      3.96 o 
   7   1   1        5.66        6.16      1.06 o 
   8   1   1       44.92       49.24      2.34 o 
   9   1   1        4.79       33.44      4.20 o 
 -10   2   1        0.70        5.11      2.85 o 
  -9   2   1       95.15       96.71      4.32 o 
  -8   2   1      179.11      171.33      5.29 o 
  -7   2   1       56.82       51.93      2.96 o 
  -6   2   1       64.09      104.92      1.71 o 
  -5   2   1        3.29        6.23      0.56 o 
  -4   2   1       91.35      164.29      2.82 o 
  -3   2   1       11.93       15.91      0.59 o 
  -2   2   1     1180.69     1118.45      7.14 o 
  -1   2   1        4.73        9.58      0.47 o 
   0   2   1     1350.71     1381.90      9.09 o 
   1   2   1      375.72      343.38      2.99 o 
   2   2   1       18.57       88.75      1.97 o 
   3   2   1       71.09       86.00      1.56 o 
   4   2   1       44.75      128.35      2.76 o 
   5   2   1      270.75      275.47      3.67 o 
   6   2   1       89.81       87.04      2.74 o 
   7   2   1        0.08        1.50      0.99 o 
   8   2   1        0.93        0.92      1.12 o 
   9   2   1       27.40       24.45      2.86 o 
 -10   3   1       93.99       78.81     15.61 o 
  -9   3   1        0.51       -1.29      1.96 o 
  -8   3   1        0.02        2.81      1.67 o 
  -7   3   1        0.01       -1.08      1.08 o 
  -6   3   1       34.07       39.27      1.77 o 
  -5   3   1      160.34      178.20      2.33 o 
  -4   3   1      445.00      435.38      6.00 o 
  -3   3   1       65.76       71.10      1.38 o 
  -2   3   1      282.30      340.66      3.31 o 
  -1   3   1     1299.29     1245.31      8.60 o 
   0   3   1      145.67      155.49      2.09 o 
   1   3   1      649.56      618.58      4.95 o 
   2   3   1        2.07       20.52      1.03 o 
   3   3   1        5.80        7.48      0.60 o 
   4   3   1       20.27       50.31      1.33 o 
   5   3   1        7.16        8.42      0.92 o 
   6   3   1       19.78       34.15      1.28 o 
   7   3   1       12.36       13.21      1.98 o 
   8   3   1       23.37       25.02      2.68 o 
   9   3   1        0.03       -3.29      4.74 o 
 -10   4   1       17.85       31.24      6.07 o 
  -9   4   1       33.76       40.14      4.18 o 
  -8   4   1      146.72      142.09      5.87 o 
  -7   4   1       68.73       75.00      5.29 o 
  -6   4   1      635.48      611.87      9.14 o 
  -5   4   1        9.75       10.26      0.98 o 
  -4   4   1      467.67      469.78      4.44 o 
  -3   4   1       30.90       36.44      1.12 o 
  -2   4   1     1481.27     1576.59      9.53 o 
  -1   4   1      637.39      660.18      5.43 o 
   0   4   1      580.67      656.76      6.44 o 
   1   4   1       43.87       43.64      1.30 o 
   2   4   1       41.30       73.35      1.44 o 
   3   4   1        3.23        2.23      0.37 o 
   4   4   1      118.44      127.86      2.81 o 
   5   4   1       39.25       37.98      1.83 o 
   6   4   1        4.60       37.43      1.87 o 
   7   4   1        0.00        2.45      1.45 o 
   8   4   1        2.01        9.94      2.71 o 
 -10   5   1        1.04        3.29      3.14 o 
  -9   5   1       18.96       16.89      3.69 o 
  -8   5   1      110.31      126.75      7.41 o 
  -7   5   1       15.68       21.72      2.71 o 
  -6   5   1      251.31      230.04      6.25 o 
  -5   5   1       30.94       36.23      2.53 o 
  -4   5   1      198.20      184.83      3.21 o 
  -3   5   1       20.52       23.99      1.17 o 
  -2   5   1       48.50       75.87      1.40 o 
  -1   5   1       13.05       17.15      0.80 o 
   0   5   1        4.79       20.57      0.87 o 
   1   5   1      114.24      110.15      2.05 o 
   2   5   1      317.15      339.05      3.62 o 
   3   5   1       39.01       43.30      1.59 o 
   4   5   1       27.77       51.67      1.81 o 
   5   5   1      196.03      176.11      4.59 o 
   6   5   1       35.66       41.54      2.13 o 
   7   5   1       39.64       34.51      1.98 o 
   8   5   1       38.50       41.95      7.00 o 
  -9   6   1       53.73       47.13      7.52 o 
  -8   6   1      180.95      185.22      6.73 o 
  -7   6   1      140.26      134.10      4.96 o 
  -6   6   1       59.13       48.94      2.91 o 
  -5   6   1       45.23       42.07      2.62 o 
  -4   6   1        3.02        4.14      1.30 o 
  -3   6   1        6.81        8.25      0.90 o 
  -2   6   1       13.81        8.74      0.69 o 
  -1   6   1      253.78      272.23      3.14 o 
   0   6   1      209.57      206.11      2.77 o 
   1   6   1       74.48       78.52      2.02 o 
   2   6   1        1.43        3.19      0.67 o 
   3   6   1        6.58        4.73      0.85 o 
   4   6   1      134.58      121.43      3.34 o 
   5   6   1       52.73       51.59      2.37 o 
   6   6   1       18.54       23.02      1.79 o 
   7   6   1       82.60       80.91      3.85 o 
  -9   7   1       24.56       21.19      4.33 o 
  -8   7   1       46.50       34.76      6.10 o 
  -7   7   1      166.33      163.17      5.00 o 
  -6   7   1       18.59       17.62      2.27 o 
  -5   7   1       47.30       47.51      2.84 o 
  -4   7   1      274.44      260.88      6.15 o 
  -3   7   1      214.11      195.67      5.13 o 
  -2   7   1       90.57       92.54      1.89 o 
  -1   7   1      146.97      127.69      2.24 o 
   0   7   1       32.97       24.46      1.22 o 
   1   7   1      155.80      143.23      3.22 o 
   2   7   1       10.60       16.04      1.29 o 
   3   7   1        0.07       -0.08      0.76 o 
   4   7   1      113.39      112.09      3.40 o 
   5   7   1        4.86        5.47      1.22 o 
   6   7   1       27.71       32.49      2.11 o 
   7   7   1       10.49       13.12      3.49 o 
  -9   8   1       11.48        8.57      4.88 o 
  -8   8   1       40.93       40.35      5.38 o 
  -7   8   1      210.95      211.31      5.82 o 
  -6   8   1       68.62       72.71      3.90 o 
  -5   8   1      183.45      179.42      5.46 o 
  -4   8   1       13.94       23.00      2.64 o 
  -3   8   1        5.31        0.68      1.94 o 
  -2   8   1       11.21       15.90      2.31 o 
  -1   8   1        0.05        0.80      0.61 o 
   0   8   1        0.06        0.80      0.62 o 
   1   8   1        0.85        1.86      0.87 o 
   2   8   1        1.40        2.61      1.14 o 
   3   8   1       48.89       52.78      2.49 o 
   4   8   1      206.17      184.92      4.60 o 
   5   8   1       58.67       56.58      2.63 o 
   6   8   1      134.07      143.59      7.02 o 
  -8   9   1       51.25       59.01      9.07 o 
  -7   9   1        0.84        1.50      2.57 o 
  -6   9   1        0.49        3.34      2.17 o 
  -5   9   1        5.25        6.82      1.93 o 
  -4   9   1       11.52        7.80      1.89 o 
  -3   9   1       19.08       18.16      2.26 o 
  -2   9   1      275.70      205.87      6.75 o 
  -1   9   1        1.14        3.39      1.31 o 
   0   9   1       27.35       25.77      1.90 o 
   1   9   1        1.76        2.46      0.72 o 
   2   9   1        1.27        3.26      0.89 o 
   3   9   1        1.49        0.70      1.03 o 
   4   9   1       28.13       28.04      2.50 o 
   5   9   1      107.79      111.16      5.23 o 
  -8  10   1       24.61       15.01      6.07 o 
  -7  10   1        7.82        7.51      2.70 o 
  -6  10   1        7.48        6.58      2.53 o 
  -5  10   1       69.09       62.32      3.74 o 
  -4  10   1       45.65       42.18      3.16 o 
  -3  10   1       16.43       17.48      2.31 o 
  -2  10   1       30.44       31.80      2.99 o 
  -1  10   1       30.31       24.67      3.20 o 
   0  10   1       75.28       69.58      3.17 o 
   1  10   1        0.00       -0.67      0.81 o 
   2  10   1        5.55        7.14      1.24 o 
   3  10   1        0.65        3.70      1.11 o 
   4  10   1       13.91       16.85      2.65 o 
  -7  11   1       40.21       36.82      4.51 o 
  -6  11   1        2.20        0.71      2.75 o 
  -5  11   1       28.24       25.66      3.43 o 
  -4  11   1       29.17       32.02      3.36 o 
  -3  11   1       17.63       16.30      2.42 o 
  -2  11   1       27.54       30.58      3.14 o 
  -1  11   1      133.48      121.35      6.29 o 
   0  11   1        6.92       11.52      5.54 o 
   1  11   1       27.88       17.04      2.27 o 
   2  11   1        6.06        9.77      1.86 o 
   3  11   1        8.20       11.62      2.25 o 
  -6  12   1      141.54      145.64      7.14 o 
  -5  12   1        0.97       -1.77      1.77 o 
  -4  12   1       48.49       53.95      3.93 o 
  -3  12   1       48.96       52.77      3.59 o 
  -2  12   1       62.07       60.21      5.62 o 
  -1  12   1        0.07       -1.82      1.82 o 
   0  12   1       94.50      114.79      6.46 o 
   1  12   1        4.83        2.73      3.01 o 
   2  12   1       42.10       65.34      7.85 o 
  -4  13   1      179.77      192.42      9.04 o 
  -3  13   1       33.08       43.84      4.13 o 
  -2  13   1       52.48       74.24      7.25 o 
  -1  13   1       99.30      104.89      9.37 o 
  -1 -14   2        9.78       30.83      3.85 o 
   0 -14   2        9.51       13.91      4.32 o 
   1 -14   2       25.54       31.08      3.99 o 
   2 -14   2        9.59       12.82      3.03 o 
   3 -14   2        0.03       -0.22      4.17 o 
   4 -14   2       31.81       31.00      6.22 o 
  -3 -13   2       31.05       59.02      8.16 o 
  -2 -13   2       14.15       33.52      3.71 o 
  -1 -13   2        0.50       11.56      2.39 o 
   0 -13   2       29.70       35.16      3.50 o 
   1 -13   2        0.00        0.74      1.50 o 
   2 -13   2      249.87      252.10      7.11 o 
   3 -13   2        8.91       15.75      3.21 o 
   4 -13   2      235.93      238.34      8.86 o 
   5 -13   2       64.03       73.56      5.50 o 
   6 -13   2       16.26       20.09      3.58 o 
  -4 -12   2       16.47       33.78      9.69 o 
  -3 -12   2       43.13       43.33      4.57 o 
  -2 -12   2        0.03        2.64      1.06 o 
  -1 -12   2        0.69        6.68      1.94 o 
   0 -12   2       28.90       33.79      3.63 o 
   1 -12   2        8.94       13.29      2.18 o 
   2 -12   2        0.34       -0.03      1.44 o 
   3 -12   2        4.09        1.73      2.66 o 
   4 -12   2       72.45       83.56      5.23 o 
   5 -12   2       44.90       51.80      4.47 o 
   6 -12   2        6.39       11.64      3.14 o 
   7 -12   2       62.01       72.71      5.31 o 
  -5 -11   2        1.16        6.74      3.61 o 
  -4 -11   2       22.52       27.21      3.79 o 
  -3 -11   2       84.34       70.27      3.37 o 
  -2 -11   2       44.37       43.32      3.06 o 
  -1 -11   2        8.15        5.61      1.14 o 
   0 -11   2       46.03       43.68      2.40 o 
   1 -11   2      120.55      108.44      4.27 o 
   2 -11   2       22.42       29.64      2.75 o 
   3 -11   2       17.06       16.97      2.30 o 
   4 -11   2       26.12       25.04      3.26 o 
   5 -11   2       22.10       23.56      3.47 o 
   6 -11   2        1.47        4.64      2.66 o 
   7 -11   2        0.52        0.41      2.44 o 
  -6 -10   2       12.86       25.51      5.47 o 
  -5 -10   2        4.05        3.82      1.55 o 
  -4 -10   2        5.27        4.34      1.14 o 
  -3 -10   2       41.39       36.78      2.78 o 
  -2 -10   2       10.57       13.25      1.91 o 
  -1 -10   2       78.14       63.78      2.45 o 
   0 -10   2        0.43       23.22      2.98 o 
   1 -10   2        6.74        6.33      1.61 o 
   2 -10   2        7.61        3.32      1.52 o 
   3 -10   2        6.18        6.63      1.74 o 
   4 -10   2       78.07       90.15      3.93 o 
   5 -10   2        2.37        4.39      2.90 o 
   6 -10   2       19.45       26.85      4.06 o 
   7 -10   2        0.36        2.73      3.12 o 
   8 -10   2        2.52       12.96      3.05 o 
  -6  -9   2        8.35        9.56      1.91 o 
  -5  -9   2       24.90       23.35      2.17 o 
  -4  -9   2        4.64        5.38      1.52 o 
  -3  -9   2       18.16       20.43      2.40 o 
  -2  -9   2        0.20        1.58      0.97 o 
  -1  -9   2       78.87       74.20      2.22 o 
   0  -9   2       17.89       18.33      1.39 o 
   1  -9   2      390.45      359.72      5.38 o 
   2  -9   2       40.26       40.08      2.74 o 
   3  -9   2     1333.21     1268.42     16.59 o 
   4  -9   2       61.19      175.22      6.64 o 
   5  -9   2       57.68       57.65      3.58 o 
   6  -9   2        0.01       13.13      3.19 o 
   7  -9   2       13.66       15.36      3.42 o 
   8  -9   2       46.73       57.09      5.51 o 
  -7  -8   2       87.42       92.50      5.49 o 
  -6  -8   2       37.21       30.71      2.56 o 
  -5  -8   2       83.45       69.89      3.48 o 
  -4  -8   2        0.08       12.29      2.42 o 
  -3  -8   2      340.39      311.70      6.02 o 
  -2  -8   2        0.04       11.52      2.35 o 
  -1  -8   2       67.48       56.86      1.83 o 
   0  -8   2      253.47      235.55      3.64 o 
   1  -8   2       10.05       11.43      1.04 o 
   2  -8   2      143.90      158.40      2.92 o 
   3  -8   2     1010.59      949.04     12.97 o 
   4  -8   2        6.78       28.83      4.73 o 
   5  -8   2      390.46      401.24      7.98 o 
   6  -8   2       82.28       80.97      5.08 o 
   7  -8   2        0.26        0.46      2.19 o 
   8  -8   2       63.02       64.54     10.18 o 
   9  -8   2        5.56        3.89      3.99 o 
  -8  -7   2      102.22      101.93     12.49 o 
  -7  -7   2       91.80       82.95      3.33 o 
  -6  -7   2       41.10       54.34      4.16 o 
  -5  -7   2        0.32        1.97      0.91 o 
  -4  -7   2       63.76       62.83      4.48 o 
  -3  -7   2      376.43      359.75     10.00 o 
  -2  -7   2       53.20       55.92      1.62 o 
  -1  -7   2      188.26      174.70      3.21 o 
   0  -7   2       19.09       29.29      1.27 o 
   1  -7   2        8.95        6.81      0.79 o 
   2  -7   2       29.94       49.76      1.61 o 
   3  -7   2      142.74      133.42      3.30 o 
   4  -7   2       22.02       18.33      2.50 o 
   5  -7   2       10.87       15.13      2.20 o 
   6  -7   2       15.31       20.79      2.75 o 
   7  -7   2      101.96      100.53      6.30 o 
   8  -7   2       46.81       42.35      4.01 o 
   9  -7   2       95.17       74.20      8.76 o 
  -8  -6   2      158.29      140.13      4.99 o 
  -7  -6   2       45.55       39.28      3.08 o 
  -6  -6   2      105.53       98.53      3.34 o 
  -5  -6   2       48.01       43.99      2.52 o 
  -4  -6   2      142.33      137.41      6.31 o 
  -3  -6   2      276.85      276.15      4.39 o 
  -2  -6   2      668.95      695.92      6.77 o 
  -1  -6   2      122.40      126.84      2.51 o 
   0  -6   2      162.96      264.87      6.33 o 
   1  -6   2       41.07       29.68      1.17 o 
   2  -6   2       26.10       26.50      1.18 o 
   3  -6   2       31.56       30.10      1.60 o 
   4  -6   2      156.84      200.32      5.67 o 
   5  -6   2        0.27        2.13      1.43 o 
   6  -6   2        5.34        6.57      1.60 o 
   7  -6   2       13.99       13.79      2.53 o 
   8  -6   2        0.03        3.39      1.89 o 
   9  -6   2       51.13       44.14      7.88 o 
  -9  -5   2       26.00       32.92      3.20 o 
  -7  -5   2       13.21       11.58      1.33 o 
  -6  -5   2        0.35        1.35      1.15 o 
  -5  -5   2       10.86       12.24      1.65 o 
  -4  -5   2        0.44        1.38      0.57 o 
  -3  -5   2      991.78      938.44      8.59 o 
  -1  -5   2      490.66      501.80      5.37 o 
   0  -5   2       39.23       91.84      6.43 o 
   1  -5   2       95.35       89.53      1.89 o 
   2  -5   2      765.09      796.14      6.24 o 
   3  -5   2       70.28       70.43      1.43 o 
   4  -5   2      312.30      360.79      3.91 o 
   5  -5   2       17.24       20.50      1.48 o 
   6  -5   2       34.13       45.67      3.61 o 
   7  -5   2        3.24        7.73      2.48 o 
   8  -5   2       18.51       17.70      3.46 o 
   9  -5   2        0.05       -2.19      3.20 o 
  -9  -4   2       53.48       56.18      5.14 o 
  -8  -4   2       31.95       29.67      2.40 o 
  -7  -4   2        6.06        6.76      1.51 o 
  -6  -4   2        3.91        7.29      1.32 o 
  -5  -4   2       68.59       72.09      2.29 o 
  -4  -4   2        9.30       14.78      1.10 o 
  -3  -4   2      582.49      568.53      5.41 o 
  -2  -4   2      249.23      269.05      8.46 o 
  -1  -4   2       31.67       30.42      1.24 o 
   0  -4   2      147.57      140.03      2.15 o 
   1  -4   2      439.56      415.58      3.89 o 
   2  -4   2        0.81        9.20      2.24 o 
   3  -4   2      362.21      390.01      3.49 o 
   4  -4   2      212.86      271.34      3.55 o 
   5  -4   2       18.33       23.85      1.13 o 
   6  -4   2       77.85       72.41      2.68 o 
   7  -4   2       27.49       31.40      2.12 o 
   8  -4   2       57.48       57.55      3.15 o 
   9  -4   2       46.68       44.88      7.43 o 
  -9  -3   2       33.37       44.15      4.07 o 
  -8  -3   2        2.62        5.10      1.85 o 
  -7  -3   2       25.38       27.70      2.32 o 
  -6  -3   2       28.88       29.58      1.32 o 
  -5  -3   2       24.39       18.87      0.87 o 
  -4  -3   2      146.56      167.51      2.48 o 
  -3  -3   2       29.00       33.80      1.14 o 
  -2  -3   2      935.45      990.61     21.02 o 
  -1  -3   2      529.43      498.36      6.44 o 
   0  -3   2      246.30      223.06      9.62 o 
   1  -3   2      583.37      520.90      4.31 o 
   2  -3   2      254.52      351.48     17.58 o 
   3  -3   2      179.05      188.63      2.32 o 
   4  -3   2      810.01      809.48      6.21 o 
   5  -3   2       18.33       23.47      1.30 o 
   6  -3   2        4.63       12.60      1.02 o 
   7  -3   2       75.88       76.30      3.45 o 
   8  -3   2       89.13       92.79      3.34 o 
   9  -3   2       71.98       70.68      4.91 o 
 -10  -2   2       35.39       33.32      9.64 o 
  -9  -2   2        2.43        6.99      2.32 o 
  -8  -2   2      114.55      105.07      3.60 o 
  -7  -2   2       26.53       27.79      1.56 o 
  -6  -2   2      468.79      482.95      5.22 o 
  -5  -2   2       55.98       57.11      1.55 o 
  -4  -2   2        0.91        1.32      1.15 o 
  -3  -2   2        0.72        5.92      0.77 o 
  -2  -2   2     1434.15     1370.14     21.89 o 
  -1  -2   2     1687.26     1679.82     12.49 o 
   0  -2   2      534.00      484.74      3.53 o 
   1  -2   2      241.33      232.30      2.54 o 
   2  -2   2       16.20       19.65      0.71 o 
   3  -2   2      356.71      336.95      3.00 o 
   4  -2   2       25.88       25.16      1.04 o 
   5  -2   2       12.83       10.72      0.91 o 
   6  -2   2       98.98       95.89      2.08 o 
   7  -2   2        2.60        3.05      0.68 o 
   8  -2   2        6.97       11.48      1.61 o 
   9  -2   2       77.38       74.47      4.90 o 
 -10  -1   2       33.51       40.96      4.40 o 
  -9  -1   2        1.03        4.22      2.21 o 
  -8  -1   2      123.60      115.47      3.72 o 
  -7  -1   2        4.20        5.03      0.78 o 
  -6  -1   2      125.47      137.31      2.38 o 
  -5  -1   2      215.31      224.36      4.39 o 
  -4  -1   2     2702.62     2851.12     22.07 o 
  -3  -1   2      425.43      410.58      3.88 o 
  -2  -1   2    34564.82    32221.32    413.32 o 
  -1  -1   2       52.99       45.48      0.96 o 
   0  -1   2    11071.17    10558.70     70.71 o 
   1  -1   2      101.19       94.79      1.18 o 
   2  -1   2       23.52       20.51      0.65 o 
   3  -1   2        6.03       11.09      0.63 o 
   4  -1   2      201.03      287.33      3.74 o 
   5  -1   2        0.70       -0.26      0.49 o 
   6  -1   2       37.85       46.64      1.60 o 
   7  -1   2       66.89       68.77      1.93 o 
   8  -1   2       49.46       50.99      3.88 o 
 -10   0   2        5.92        9.40      2.74 o 
  -9   0   2        0.99        6.56      1.78 o 
  -8   0   2       18.83       17.31      2.74 o 
  -7   0   2       24.26       21.84      1.54 o 
  -6   0   2       20.23       19.51      1.08 o 
  -5   0   2        2.43        1.19      0.47 o 
  -4   0   2       79.71       84.37      1.47 o 
  -3   0   2      139.13      111.36      1.51 o 
  -2   0   2       46.97       56.25      3.44 o 
  -1   0   2       88.91       90.77      1.17 o 
   0   0   2       37.68       33.40      1.11 o 
   1   0   2       89.93       83.04      1.21 o 
   2   0   2     1745.52     1781.83     11.31 o 
   3   0   2        0.01        0.33      0.37 o 
   4   0   2      665.11      758.56      8.73 o 
   5   0   2        3.16        5.23      0.96 o 
   6   0   2      125.42      134.72      3.01 o 
   7   0   2        7.90       11.34      1.07 o 
   8   0   2        0.85       -0.78      1.24 o 
 -10   1   2       21.62       22.97      3.32 o 
  -9   1   2        3.58        6.31      2.22 o 
  -8   1   2       38.34       43.84      3.24 o 
  -7   1   2      114.29      116.36      4.14 o 
  -6   1   2        4.68        4.85      0.87 o 
  -5   1   2       30.18       27.41      0.98 o 
  -4   1   2       93.84      135.30      4.76 o 
  -3   1   2      184.54      173.53      2.10 o 
  -2   1   2        3.91        3.75      0.83 o 
  -1   1   2      327.67      328.66      2.74 o 
   0   1   2      587.83      531.89      4.42 o 
   1   1   2      116.12       89.92      1.37 o 
   2   1   2      244.71      263.28      2.56 o 
   3   1   2      736.75      740.90      5.58 o 
   4   1   2      408.67      455.54      5.16 o 
   5   1   2       95.43       90.25      2.87 o 
   6   1   2       26.45       25.39      1.83 o 
   7   1   2       71.41       68.12      2.41 o 
   8   1   2       16.24       25.06      2.64 o 
   9   1   2       33.40       73.37      4.96 o 
 -10   2   2       45.22       57.05      3.87 o 
  -9   2   2       76.48       78.73      4.05 o 
  -8   2   2        3.87        5.99      1.79 o 
  -7   2   2       45.06       46.35      2.81 o 
  -6   2   2        0.63        7.20      0.90 o 
  -5   2   2      101.08      104.71      1.82 o 
  -4   2   2       29.61       35.44      0.93 o 
  -3   2   2      110.50      112.49      1.73 o 
  -2   2   2      991.35      982.61      9.86 o 
  -1   2   2       25.91       19.27      0.71 o 
   0   2   2      100.12      109.89      1.74 o 
   1   2   2      103.23      108.38      1.60 o 
   2   2   2       73.46       51.74      2.48 o 
   3   2   2       24.76       23.02      0.85 o 
   4   2   2      530.46      538.91      5.26 o 
   5   2   2        1.64        1.32      0.54 o 
   6   2   2       32.30       38.56      2.26 o 
   7   2   2       14.80       16.68      1.84 o 
   8   2   2        2.93       48.05      4.73 o 
   9   2   2        5.41        2.16      3.63 o 
 -10   3   2       49.60       59.72     10.73 o 
  -9   3   2       22.71       26.09      3.41 o 
  -8   3   2       35.83       36.98      5.82 o 
  -7   3   2        7.94       10.73      2.02 o 
  -6   3   2       44.13       73.19      6.39 o 
  -5   3   2       12.78       11.74      0.96 o 
  -4   3   2      104.51      107.64      2.00 o 
  -3   3   2     1197.37     1202.86      8.18 o 
  -2   3   2      564.96      577.35      4.35 o 
  -1   3   2     3269.72     3392.74     22.90 o 
   0   3   2      561.66      596.18      5.48 o 
   1   3   2       59.20       57.22      1.28 o 
   2   3   2       37.64       44.09      1.18 o 
   3   3   2        5.53        8.24      0.70 o 
   4   3   2        0.05        2.37      0.70 o 
   5   3   2       87.38       84.92      2.22 o 
   6   3   2       22.98       25.84      1.55 o 
   7   3   2        5.07        3.19      1.35 o 
   8   3   2        2.88       10.73      1.81 o 
 -10   4   2        7.82        8.80      3.05 o 
  -9   4   2        0.37        1.80      2.84 o 
  -8   4   2        0.91        8.52      3.02 o 
  -7   4   2        0.17        0.93      2.56 o 
  -6   4   2       80.87       78.94      3.24 o 
  -5   4   2       69.20       73.14      2.87 o 
  -4   4   2      136.33      138.90      2.26 o 
  -3   4   2      283.86      288.86      3.44 o 
  -2   4   2      556.38      588.16      5.17 o 
  -1   4   2       73.90       88.19      1.77 o 
   0   4   2     1239.00     1305.86     10.50 o 
   1   4   2       69.07       66.86      1.51 o 
   2   4   2      214.35      220.69      2.91 o 
   3   4   2      140.13      132.68      2.87 o 
   4   4   2      254.10      224.08      6.44 o 
   5   4   2       33.86       28.42      1.60 o 
   6   4   2      194.64      178.31      4.45 o 
   7   4   2       15.76       16.38      1.68 o 
   8   4   2       30.75       38.04      3.94 o 
 -10   5   2        5.40        5.47      3.07 o 
  -9   5   2       58.08       67.85      4.55 o 
  -8   5   2       17.93       24.19      8.41 o 
  -7   5   2      106.30      107.04      5.04 o 
  -6   5   2       85.20       80.64      3.50 o 
  -5   5   2        0.24        0.47      1.09 o 
  -4   5   2       18.91       20.99      1.52 o 
  -3   5   2      122.21      122.21      1.64 o 
  -2   5   2      256.35      310.93      3.57 o 
  -1   5   2      151.46      153.21      2.40 o 
   0   5   2       99.49       92.32      2.09 o 
   1   5   2        0.18        0.46      0.48 o 
   2   5   2      337.28      325.21      4.00 o 
   3   5   2      419.47      389.70      5.13 o 
   4   5   2     1269.73     1220.08     12.31 o 
   5   5   2      205.79      185.10      4.60 o 
   6   5   2      124.15      127.55      3.51 o 
   7   5   2        3.40        4.93      1.01 o 
  -9   6   2        0.07        0.71      3.42 o 
  -8   6   2       47.74       49.00      4.59 o 
  -7   6   2        5.01        4.23      1.57 o 
  -6   6   2       24.97       29.62      2.34 o 
  -5   6   2       61.00       62.51      2.94 o 
  -4   6   2      131.62      130.17      3.83 o 
  -3   6   2       27.25       27.32      1.41 o 
  -2   6   2       10.93       21.04      1.22 o 
  -1   6   2       69.38       70.03      1.74 o 
   0   6   2        5.58       14.07      1.86 o 
   1   6   2       22.55       20.02      1.14 o 
   2   6   2        6.60        6.45      0.88 o 
   3   6   2      155.03      146.44      3.16 o 
   4   6   2      147.13      132.79      4.09 o 
   5   6   2      248.60      223.02      9.14 o 
   6   6   2        2.64        2.09      1.17 o 
   7   6   2        3.18        1.03      2.27 o 
  -9   7   2       15.67       11.33      2.90 o 
  -8   7   2      541.34      503.51     14.38 o 
  -7   7   2      256.61      262.12      8.16 o 
  -6   7   2       87.57       96.29      3.91 o 
  -5   7   2      655.48      634.74     10.82 o 
  -4   7   2      139.07      134.68      4.48 o 
  -3   7   2       62.17       59.72      4.56 o 
  -2   7   2      193.76      176.75      2.94 o 
  -1   7   2        9.50        9.64      0.87 o 
   0   7   2       12.11       14.25      1.21 o 
   1   7   2       52.73       36.54      1.69 o 
   2   7   2        0.02       -0.02      0.66 o 
   3   7   2      263.51      248.91      5.03 o 
   4   7   2       27.55       24.85      2.29 o 
   5   7   2      123.73      120.56      3.73 o 
   6   7   2       13.12       15.81      2.36 o 
  -9   8   2        1.38       -0.06      2.97 o 
  -8   8   2        4.73        9.66      2.97 o 
  -7   8   2       18.26       21.58      2.49 o 
  -6   8   2      226.44      213.55      6.30 o 
  -5   8   2        0.94        0.88      1.49 o 
  -4   8   2      275.79      219.54     12.03 o 
  -3   8   2       98.09       72.42      3.41 o 
  -2   8   2       46.08       26.85      2.56 o 
  -1   8   2      271.74      205.12      3.19 o 
   0   8   2      401.34      329.04      5.47 o 
   1   8   2       53.38       41.90      1.86 o 
   2   8   2      168.73      159.89      3.53 o 
   3   8   2        2.03        2.86      1.07 o 
   4   8   2        0.02        4.62      1.22 o 
   5   8   2       32.58       28.84      2.83 o 
   6   8   2        4.77        8.74      1.77 o 
  -8   9   2        1.07       -0.01      2.93 o 
  -7   9   2        7.30        7.99      2.17 o 
  -6   9   2        0.06        2.76      1.82 o 
  -5   9   2       18.79       27.39      4.17 o 
  -4   9   2       49.52       38.95      3.89 o 
  -3   9   2       69.69       49.57      3.28 o 
  -2   9   2       20.12       22.29      2.55 o 
  -1   9   2      159.11      129.34      4.83 o 
   0   9   2       62.55       51.19      2.30 o 
   1   9   2        0.00        1.73      1.08 o 
   2   9   2        0.26        1.49      0.98 o 
   3   9   2       19.08       21.15      2.11 o 
   4   9   2        4.86       21.98      2.45 o 
   5   9   2       34.52       33.76      3.47 o 
  -7  10   2        4.19        2.67      1.80 o 
  -6  10   2        0.02        1.33      1.67 o 
  -5  10   2        1.23        0.37      1.55 o 
  -4  10   2        0.01        0.43      1.75 o 
  -3  10   2        6.11        6.61      1.86 o 
  -2  10   2       46.56       34.33      3.25 o 
  -1  10   2        0.04       -1.35      1.65 o 
   0  10   2       24.73       23.39      2.77 o 
   1  10   2        0.67        0.26      1.01 o 
   2  10   2        9.07       22.81      2.08 o 
   3  10   2        9.05       11.37      2.70 o 
   4  10   2        4.95        7.25      2.65 o 
  -6  11   2       11.83       11.61      2.46 o 
  -5  11   2       24.86       36.93      4.82 o 
  -4  11   2       15.58       11.76      2.92 o 
  -3  11   2      117.46      139.34      5.47 o 
  -2  11   2        0.21       -1.40      3.20 o 
  -1  11   2       39.28       43.98      4.67 o 
   0  11   2       13.03       14.73      4.78 o 
   1  11   2        1.28        0.40      1.36 o 
   2  11   2       23.27       39.72      4.62 o 
  -5  12   2      168.26      163.24      7.58 o 
  -3  12   2       23.47       37.62      4.42 o 
  -2  12   2        3.41        5.68      3.85 o 
  -1  12   2       34.81       41.36      7.01 o 
   0  12   2        0.31        2.04      3.51 o 
   1  12   2      419.15      466.50     19.93 o 
  -1 -14   3      137.00      151.87     11.10 o 
   0 -14   3       24.47       36.67      5.50 o 
   1 -14   3       34.07       41.66      5.18 o 
   2 -14   3       13.04       20.36      3.53 o 
   3 -14   3        0.77        6.39      2.43 o 
   4 -14   3       30.80       33.73      4.46 o 
  -3 -13   3       73.14       96.36      7.44 o 
  -2 -13   3       10.60       26.31      2.46 o 
  -1 -13   3      113.56      131.37      5.28 o 
   0 -13   3       77.83       88.71      4.36 o 
   1 -13   3      248.86      264.33      7.83 o 
   2 -13   3       54.12       50.60      5.88 o 
   3 -13   3      141.16      148.26      6.83 o 
   4 -13   3        7.47       11.17      3.04 o 
   5 -13   3        1.47        2.14      2.35 o 
   6 -13   3       21.96       27.88      4.18 o 
  -4 -12   3       40.70       56.33      4.46 o 
  -3 -12   3        0.15        4.60      1.72 o 
  -2 -12   3        0.09        2.21      1.40 o 
  -1 -12   3        4.95        2.80      1.33 o 
   0 -12   3       10.55        9.42      2.50 o 
   1 -12   3       29.82       34.54      3.10 o 
   2 -12   3       46.53       49.42      3.22 o 
   3 -12   3        7.06        6.39      2.17 o 
   4 -12   3       43.24       54.32      4.48 o 
   5 -12   3        0.69        0.68      2.22 o 
   6 -12   3        0.59        1.74      2.33 o 
   7 -12   3       22.46       29.73      6.05 o 
  -5 -11   3       58.74       62.13      4.68 o 
  -4 -11   3       21.72       24.64      2.39 o 
  -3 -11   3       40.54       39.72      3.16 o 
  -2 -11   3        0.10        1.02      0.94 o 
  -1 -11   3       47.77       43.75      2.25 o 
   0 -11   3        1.86        4.91      1.17 o 
   1 -11   3        5.64        3.56      1.52 o 
   2 -11   3       33.32       40.39      3.53 o 
   3 -11   3       23.94       20.33      2.41 o 
   4 -11   3        8.10        8.49      2.60 o 
   5 -11   3        1.30       -0.60      2.07 o 
   6 -11   3        6.90       12.78      3.83 o 
   7 -11   3        0.36        6.44      3.95 o 
  -6 -10   3       58.97       63.42      5.03 o 
  -5 -10   3      194.76      179.14      5.23 o 
  -4 -10   3       64.76       61.39      3.00 o 
  -3 -10   3      219.49      191.03      5.74 o 
  -2 -10   3       82.05       72.36      2.65 o 
  -1 -10   3        6.38        7.95      1.21 o 
   0 -10   3      131.80      127.95      3.31 o 
   1 -10   3      159.98      152.36      3.94 o 
   2 -10   3        0.02        9.92      1.93 o 
   3 -10   3      230.63      228.16      5.73 o 
   5 -10   3       35.79       35.89      4.18 o 
   6 -10   3       25.36       17.60      3.35 o 
   7 -10   3        6.19        7.03      2.75 o 
   8 -10   3       19.19       10.55      5.01 o 
  -7  -9   3      107.64       51.80      2.81 o 
  -6  -9   3        0.50        2.12      1.25 o 
  -5  -9   3      132.55      129.45      4.27 o 
  -4  -9   3        0.07        4.07      1.28 o 
  -3  -9   3      112.67      102.73      4.15 o 
  -2  -9   3        7.26        6.76      1.12 o 
  -1  -9   3      979.77      909.45      9.06 o 
   0  -9   3      216.59      198.69      3.55 o 
   1  -9   3     2502.35     2364.75     20.31 o 
   2  -9   3     1143.77     1165.88     15.26 o 
   3  -9   3      440.28      431.22      7.87 o 
   4  -9   3      690.86      668.28     12.59 o 
   5  -9   3       93.40       90.87      5.21 o 
   6  -9   3       45.22       44.39      4.47 o 
   7  -9   3      107.66      101.10      5.79 o 
   8  -9   3       30.08       29.60      6.19 o 
  -8  -8   3        4.95        6.64      3.98 o 
  -7  -8   3      115.67      118.36      5.32 o 
  -6  -8   3       23.53       21.56      2.42 o 
  -5  -8   3       68.03       58.06      2.80 o 
  -4  -8   3        8.03        8.77      1.71 o 
  -3  -8   3      110.66      104.60      3.98 o 
  -2  -8   3       21.92       19.51      1.47 o 
  -1  -8   3      895.09      827.29      8.88 o 
   0  -8   3      483.40      441.76      5.72 o 
   1  -8   3      268.27      244.15      3.65 o 
   2  -8   3      314.93      282.11      3.96 o 
   3  -8   3      276.22      252.80      5.54 o 
   4  -8   3       51.11       45.58      2.93 o 
   5  -8   3      730.95      721.96     14.24 o 
   6  -8   3        2.53        2.04      2.34 o 
   7  -8   3      257.89      252.64     10.21 o 
   8  -8   3       18.30       15.62      5.33 o 
   9  -8   3       37.63       37.17      7.04 o 
  -8  -7   3       77.61       72.94      5.37 o 
  -7  -7   3        0.11        2.21      1.26 o 
  -6  -7   3       17.29       18.07      2.45 o 
  -5  -7   3       82.32       72.27      6.52 o 
  -4  -7   3       60.73       62.42      3.21 o 
  -3  -7   3        9.69       12.76      1.78 o 
  -2  -7   3       75.21       76.74      2.18 o 
  -1  -7   3        0.99        0.45      0.65 o 
   0  -7   3      113.34      112.50      2.66 o 
   1  -7   3      553.39      537.11      6.13 o 
   2  -7   3       71.86       69.43      2.56 o 
   3  -7   3      495.47      496.39      5.74 o 
   4  -7   3        0.00        1.39      1.23 o 
   5  -7   3       18.46       24.32      2.50 o 
   6  -7   3       59.13       52.43      3.34 o 
   7  -7   3      113.38      114.40      4.96 o 
   8  -7   3       34.64       35.70      4.65 o 
   9  -7   3      147.13      128.03      7.50 o 
  -9  -6   3       19.26       47.40      3.87 o 
  -8  -6   3       11.53       11.14      1.27 o 
  -7  -6   3       51.77       53.53      3.02 o 
  -6  -6   3        2.49        4.14      1.56 o 
  -5  -6   3       39.95       38.88      3.26 o 
  -4  -6   3        0.04       -0.47      0.90 o 
  -3  -6   3       12.68       12.52      1.32 o 
  -2  -6   3       68.90       83.89      2.09 o 
  -1  -6   3        0.02        0.38      0.46 o 
   0  -6   3        0.13        1.79      0.58 o 
   1  -6   3       20.30       14.54      1.04 o 
   2  -6   3      777.92      800.91      7.04 o 
   3  -6   3       20.42       24.37      1.17 o 
   4  -6   3      104.46      107.21      2.18 o 
   5  -6   3        2.13        2.24      1.45 o 
   6  -6   3       11.51       19.47      2.08 o 
   7  -6   3        1.05        1.02      1.30 o 
   8  -6   3       60.39       60.00      4.02 o 
   9  -6   3        0.39        1.57      2.65 o 
  -9  -5   3        0.00        8.29      8.66 o 
  -8  -5   3        7.59        8.21      1.28 o 
  -7  -5   3       22.61       19.28      2.19 o 
  -6  -5   3        0.76        1.16      0.68 o 
  -5  -5   3      216.84      181.02      7.44 o 
  -4  -5   3        5.74        6.15      0.96 o 
  -3  -5   3      781.99      711.75      8.69 o 
  -2  -5   3       10.88        7.83      0.78 o 
  -1  -5   3       49.08       47.80      1.64 o 
   0  -5   3      401.41      451.35      4.73 o 
   1  -5   3       12.47       10.85      0.78 o 
   2  -5   3      421.36      463.32      4.51 o 
   3  -5   3       88.89       82.38      1.58 o 
   4  -5   3        0.03        0.91      0.53 o 
   5  -5   3        0.66       -0.74      0.92 o 
   6  -5   3       24.15       28.20      2.29 o 
   7  -5   3        4.30        6.69      1.73 o 
   8  -5   3        4.31        6.39      1.96 o 
   9  -5   3        0.02        0.18      1.69 o 
  -9  -4   3       43.01       53.55      7.36 o 
  -8  -4   3       32.06       35.20      2.60 o 
  -7  -4   3       34.70       34.56      2.62 o 
  -6  -4   3        2.06        2.88      1.05 o 
  -5  -4   3        1.29        2.46      0.75 o 
  -4  -4   3      148.88      146.42      9.93 o 
  -3  -4   3       25.48       28.61      1.51 o 
  -2  -4   3       93.35       87.67      1.81 o 
  -1  -4   3      360.92      390.90      3.66 o 
   0  -4   3       55.65       54.59      1.33 o 
   1  -4   3     3149.71     3340.74     22.73 o 
   2  -4   3        3.34        4.15      0.50 o 
   3  -4   3     1134.07     1262.64      9.25 o 
   4  -4   3      330.09      344.25      3.77 o 
   5  -4   3      163.60      178.26      2.69 o 
   6  -4   3      160.25      167.19      3.80 o 
   7  -4   3      292.70      287.83      6.20 o 
   8  -4   3        0.05        5.77      1.87 o 
   9  -4   3       89.67       88.77      4.70 o 
  -9  -3   3       11.88       26.37      5.65 o 
  -8  -3   3        8.20        7.58      1.56 o 
  -7  -3   3       36.07       34.94      2.61 o 
  -6  -3   3      112.91      112.27      3.70 o 
  -5  -3   3      188.12      176.80      3.18 o 
  -4  -3   3      144.34      158.52      5.46 o 
  -3  -3   3      541.40      537.55      7.27 o 
  -2  -3   3      103.14      101.32      2.36 o 
  -1  -3   3      668.13      672.80      5.47 o 
   0  -3   3      243.70      215.66      2.12 o 
   1  -3   3       58.90       61.80      1.85 o 
   2  -3   3      604.57      636.58      5.30 o 
   3  -3   3       63.94       71.09      1.61 o 
   4  -3   3        3.07        0.77      0.42 o 
   5  -3   3      363.12      357.53      4.33 o 
   6  -3   3      134.71      133.13      2.75 o 
   7  -3   3      363.25      356.04      6.06 o 
   8  -3   3      122.86      117.50      5.65 o 
   9  -3   3       96.75       97.15      5.87 o 
 -10  -2   3        0.28       -2.11      2.37 o 
  -9  -2   3        8.68       10.55      2.23 o 
  -8  -2   3       22.86       29.19      2.19 o 
  -7  -2   3        3.60        2.35      1.19 o 
  -6  -2   3       15.35       20.42      1.23 o 
  -5  -2   3      425.82      432.49      4.98 o 
  -4  -2   3      227.50      242.00      3.54 o 
  -3  -2   3      272.81      265.54      3.29 o 
  -2  -2   3      391.86      375.34      3.87 o 
  -1  -2   3      822.35      776.62      6.03 o 
   0  -2   3        0.91        0.51      0.30 o 
   1  -2   3       15.05       16.05      1.00 o 
   2  -2   3      269.16      279.64      2.44 o 
   3  -2   3       20.61       23.92      0.79 o 
   4  -2   3        0.79        0.94      0.49 o 
   5  -2   3        0.31        0.16      0.53 o 
   6  -2   3        0.00        8.21      1.07 o 
   7  -2   3       17.70       19.08      1.69 o 
   8  -2   3       54.65       57.68      4.45 o 
   9  -2   3        6.81        6.76      3.26 o 
 -10  -1   3        2.97        5.72      3.94 o 
  -9  -1   3        0.03        6.60      4.18 o 
  -8  -1   3       21.65       28.32      2.23 o 
  -7  -1   3       19.61       19.07      1.80 o 
  -6  -1   3        9.96       15.45      1.08 o 
  -5  -1   3       31.43       30.78      1.24 o 
  -4  -1   3     4788.48     4768.02     39.43 o 
  -3  -1   3       90.06       96.43      2.90 o 
  -2  -1   3     5969.05     6034.16     38.45 o 
  -1  -1   3      703.64      648.27      4.55 o 
   0  -1   3       73.68       76.16      1.48 o 
   1  -1   3      107.69      118.01      1.56 o 
   2  -1   3      308.00      322.98      3.21 o 
   3  -1   3      123.97      114.17      1.62 o 
   4  -1   3       86.90      109.46      1.97 o 
   5  -1   3       25.90       26.12      1.50 o 
   6  -1   3       53.21       52.63      1.82 o 
   7  -1   3       71.31       73.76      2.78 o 
   8  -1   3      101.32      102.45      3.62 o 
 -10   0   3       95.48       90.22      6.91 o 
  -9   0   3        4.10        7.63      3.22 o 
  -8   0   3       12.16       16.10      2.68 o 
  -7   0   3       18.01       21.43      2.16 o 
  -6   0   3        0.01        0.28      0.59 o 
  -5   0   3      139.39      146.67      2.39 o 
  -4   0   3      127.33      156.33      4.72 o 
  -3   0   3      782.99      826.92      6.08 o 
  -2   0   3       13.45       18.36      0.79 o 
  -1   0   3      401.41      376.08      3.35 o 
   0   0   3     1681.16     1536.77     10.06 o 
   1   0   3      157.94      142.82      1.71 o 
   2   0   3       41.15       44.95      1.00 o 
   3   0   3      154.75      154.65      2.13 o 
   4   0   3       23.96       25.31      1.17 o 
   5   0   3       25.92       27.35      1.70 o 
   6   0   3       46.69       51.74      2.00 o 
   7   0   3       13.34       11.29      1.50 o 
   8   0   3       11.79       11.75      2.15 o 
 -10   1   3      101.22      102.97      4.77 o 
  -9   1   3       11.12       12.43      2.29 o 
  -8   1   3       33.94       32.14      2.93 o 
  -7   1   3        1.60        3.35      1.31 o 
  -6   1   3       66.57       57.74      2.69 o 
  -5   1   3      105.83      114.81      1.99 o 
  -4   1   3      204.85      202.74      2.36 o 
  -3   1   3       10.54       10.23      0.73 o 
  -2   1   3      554.41      538.31      4.37 o 
  -1   1   3      189.33      165.74      2.08 o 
   0   1   3        7.26        6.57      0.55 o 
   1   1   3     1279.13     1391.52      9.51 o 
   3   1   3     1447.44     1520.24     10.52 o 
   4   1   3       56.71       58.74      1.41 o 
   5   1   3       19.95       27.39      1.32 o 
   6   1   3        0.13        2.91      0.92 o 
   7   1   3       16.00       16.26      1.53 o 
   8   1   3        6.82        7.31      2.73 o 
   9   1   3        8.99       18.23      4.90 o 
 -10   2   3        4.88        4.75      4.76 o 
  -9   2   3        1.31        0.72      3.16 o 
  -8   2   3       10.25       13.52      2.29 o 
  -7   2   3       70.77       68.14      3.95 o 
  -6   2   3       53.86       52.89      2.86 o 
  -5   2   3       59.45       70.28      1.58 o 
  -4   2   3      386.94      377.79      3.47 o 
  -3   2   3      150.61      133.39      1.85 o 
  -2   2   3       79.66       79.71      1.69 o 
  -1   2   3      494.78      473.74      4.29 o 
   0   2   3       20.01       44.99      3.80 o 
   1   2   3       53.30       50.43      1.20 o 
   2   2   3      276.55      306.33      3.89 o 
   3   2   3        0.01        0.30      0.41 o 
   4   2   3       86.28       84.92      2.24 o 
   5   2   3        0.07        0.46      0.62 o 
   6   2   3       20.43       18.94      1.78 o 
   7   2   3        1.02        0.65      1.25 o 
   8   2   3        1.77        2.64      1.69 o 
 -10   3   3        8.17       14.52      5.47 o 
  -9   3   3        5.42       17.56      3.48 o 
  -8   3   3      133.43      133.62      6.99 o 
  -7   3   3        0.36        0.64      1.39 o 
  -6   3   3      171.31      168.83      5.70 o 
  -5   3   3      117.21      112.88      3.53 o 
  -4   3   3      293.24      302.19      3.07 o 
  -3   3   3      870.54      842.51      6.11 o 
  -2   3   3        5.95       11.57      0.82 o 
  -1   3   3      208.37      217.19      2.99 o 
   0   3   3       52.39       63.00      1.58 o 
   1   3   3        1.48        2.50      0.47 o 
   2   3   3      102.22      100.37      1.87 o 
   3   3   3      117.31      114.06      2.89 o 
   4   3   3        0.28        1.23      0.62 o 
   5   3   3       18.56       20.03      1.36 o 
   6   3   3        0.37        1.22      0.76 o 
   7   3   3       36.32       36.06      3.42 o 
   8   3   3       69.04       69.33      4.76 o 
 -10   4   3       35.42       38.55      5.72 o 
  -9   4   3        4.37       -1.56      4.13 o 
  -8   4   3       18.56       19.49      3.82 o 
  -7   4   3        0.00       -1.72      1.77 o 
  -6   4   3        0.94        0.68      1.46 o 
  -5   4   3      113.90      112.31      3.77 o 
  -4   4   3      140.21      152.14      2.91 o 
  -3   4   3      147.62      150.13      2.21 o 
  -2   4   3      300.83      326.05      3.91 o 
  -1   4   3        3.09        2.54      0.58 o 
   0   4   3       38.27       48.08      1.54 o 
   1   4   3        0.09       -0.09      0.43 o 
   2   4   3       86.11       84.82      2.07 o 
   3   4   3      186.07      175.50      3.50 o 
   4   4   3      252.16      267.56      5.51 o 
   5   4   3       17.14       14.73      1.31 o 
   6   4   3        0.00        0.76      0.86 o 
   7   4   3       45.28       55.18      3.87 o 
 -10   5   3       49.20       44.41      8.20 o 
  -9   5   3      265.92      244.49      8.50 o 
  -8   5   3        1.34       -1.52      2.32 o 
  -7   5   3      125.58      117.38      5.43 o 
  -6   5   3        5.59       12.09      2.96 o 
  -5   5   3        0.03        0.81      1.40 o 
  -4   5   3       69.35       57.11      2.52 o 
  -3   5   3       13.50       18.68      0.98 o 
  -2   5   3       60.01       67.39      2.14 o 
  -1   5   3       10.13        6.73      0.86 o 
   0   5   3       42.30       55.76      2.86 o 
   1   5   3      114.89      102.48      2.17 o 
   2   5   3     1255.90     1227.13     12.09 o 
   3   5   3       53.78       48.75      1.86 o 
   4   5   3      365.59      338.21      5.10 o 
   5   5   3        0.79        0.77      0.78 o 
   6   5   3       49.37       43.88      2.24 o 
   7   5   3       20.88       23.79      3.90 o 
  -9   6   3       87.72       96.00      5.65 o 
  -8   6   3        1.64        0.00      2.05 o 
  -7   6   3       17.30       19.24      4.51 o 
  -6   6   3      193.63      193.85      5.00 o 
  -5   6   3      209.93      203.33      5.53 o 
  -4   6   3       90.09       78.53      3.06 o 
  -3   6   3        9.15       12.48      1.83 o 
  -2   6   3       29.90       28.12      1.31 o 
  -1   6   3       47.83       45.78      2.22 o 
   0   6   3        1.41        5.36      1.77 o 
   1   6   3       14.95       12.82      1.31 o 
   2   6   3      309.54      302.88      4.70 o 
   3   6   3        2.09        2.54      0.85 o 
   4   6   3       40.04       42.94      2.33 o 
   5   6   3       10.29       12.67      1.67 o 
   6   6   3       37.60       40.49      3.89 o 
  -9   7   3       78.54       79.73      5.44 o 
  -8   7   3       10.84       14.55      3.12 o 
  -7   7   3      106.71      104.33      5.39 o 
  -6   7   3       20.22       17.83      2.08 o 
  -5   7   3        6.23        1.64      1.17 o 
  -4   7   3      124.43      123.73      4.66 o 
  -3   7   3       20.80       17.56      2.16 o 
  -2   7   3        8.67       10.86      1.96 o 
  -1   7   3       25.25       29.89      1.54 o 
   0   7   3       14.76       17.93      1.55 o 
   1   7   3        0.01        0.84      0.71 o 
   2   7   3      272.65      255.99      4.50 o 
   3   7   3        0.14        0.74      0.95 o 
   4   7   3      158.93      155.43      4.24 o 
   5   7   3       48.24       51.04      3.14 o 
   6   7   3        0.75        1.25      1.16 o 
  -8   8   3        1.53        5.35      2.65 o 
  -7   8   3        5.12        7.55      4.33 o 
  -6   8   3        3.06        4.16      1.84 o 
  -5   8   3        4.09        2.16      1.12 o 
  -4   8   3      205.02      174.57      5.43 o 
  -3   8   3       18.55       17.01      3.31 o 
  -2   8   3        0.25        4.31      1.91 o 
  -1   8   3       13.72       12.79      1.42 o 
   0   8   3       94.08       86.47      2.88 o 
   1   8   3        5.79        5.42      1.05 o 
   2   8   3       14.20       13.84      1.41 o 
   3   8   3      141.57      145.43      4.16 o 
   4   8   3       53.39       52.34      2.69 o 
   5   8   3       70.54       70.82      4.10 o 
  -8   9   3        0.67       -1.32      4.30 o 
  -7   9   3       68.52       62.20      6.42 o 
  -6   9   3       26.92       23.37      2.88 o 
  -5   9   3        7.15       10.76      2.52 o 
  -4   9   3       19.25       21.55      2.70 o 
  -3   9   3       60.52       46.28      3.16 o 
  -2   9   3       40.71       39.00      4.33 o 
  -1   9   3        1.66       -0.61      1.58 o 
   0   9   3        9.49        7.88      1.26 o 
   1   9   3        0.00        0.60      0.80 o 
   2   9   3        4.53        4.24      1.25 o 
   3   9   3       14.88       16.08      1.92 o 
   4   9   3       12.11       14.64      2.50 o 
  -7  10   3        5.25       20.10      5.56 o 
  -6  10   3       10.77       12.54      2.36 o 
  -5  10   3       14.76        7.66      1.95 o 
  -4  10   3        5.14        4.31      1.93 o 
  -3  10   3       80.74       72.28      4.00 o 
  -2  10   3        8.70        6.05      3.29 o 
  -1  10   3       23.16       21.98      3.48 o 
   0  10   3        8.17        9.62      2.06 o 
   1  10   3       32.25       34.52      2.42 o 
   2  10   3       35.55       42.06      3.58 o 
   3  10   3      104.37      117.10      6.80 o 
  -6  11   3       63.59       66.90      6.92 o 
  -5  11   3       38.40       39.51      4.37 o 
  -4  11   3       91.79      100.13      7.65 o 
  -3  11   3       16.30       19.71      3.84 o 
  -2  11   3       29.39       32.39      4.39 o 
  -1  11   3        0.20        3.40      3.90 o 
   0  11   3       24.79       32.70      6.62 o 
   1  11   3        0.00        0.65      2.79 o 
  -3  12   3      176.19      187.41     12.39 o 
  -2  12   3       70.96       75.77      8.13 o 
  -1  12   3       15.58       19.87      5.46 o 
   1 -15   4        4.30        5.06      2.32 o 
   2 -15   4       19.21       29.32      4.08 o 
  -2 -14   4       14.41       23.20      5.56 o 
  -1 -14   4        2.79        9.07      4.02 o 
   0 -14   4      212.27      223.36      6.90 o 
   1 -14   4       40.11       48.02      5.65 o 
   2 -14   4      151.91      144.13      6.84 o 
   3 -14   4       73.50       72.46      5.18 o 
   4 -14   4       10.69       20.26      3.53 o 
   5 -14   4       83.96       89.67      7.38 o 
  -3 -13   4        0.26        8.85      2.94 o 
  -2 -13   4       26.86       37.01      6.62 o 
  -1 -13   4        0.25        3.57      1.57 o 
   0 -13   4        5.56       12.37      3.73 o 
   1 -13   4       19.30       15.98      4.86 o 
   2 -13   4       15.02       18.65      3.18 o 
   3 -13   4       74.53       79.23      5.16 o 
   4 -13   4        8.39       11.51      3.10 o 
   5 -13   4       63.56       64.67      5.10 o 
   6 -13   4        0.48        4.32      3.93 o 
  -5 -12   4       14.25       26.56      2.59 o 
  -4 -12   4        6.64       10.57      1.99 o 
  -3 -12   4        4.08        4.95      1.28 o 
  -2 -12   4       34.55       30.74      2.20 o 
  -1 -12   4       79.87       78.50      4.59 o 
   0 -12   4        8.00        6.34      1.72 o 
   1 -12   4       43.90       45.81      4.62 o 
   2 -12   4       20.99       19.91      3.82 o 
   3 -12   4       42.22       47.32      4.17 o 
   4 -12   4        2.44        3.54      2.32 o 
   5 -12   4        1.07        2.30      2.26 o 
   6 -12   4        4.77        8.48      4.22 o 
   7 -12   4      112.64      120.17      9.54 o 
  -6 -11   4        9.51       15.25      3.51 o 
  -5 -11   4        0.04        5.26      4.80 o 
  -4 -11   4       13.71       13.33      2.12 o 
  -3 -11   4       41.79       36.67      2.99 o 
  -2 -11   4       18.46       21.33      1.86 o 
  -1 -11   4       16.95       19.68      1.73 o 
   0 -11   4       14.46       15.93      1.82 o 
   1 -11   4       87.35       83.20      3.55 o 
   2 -11   4       30.33       33.70      2.65 o 
   3 -11   4        1.46        3.86      2.16 o 
   4 -11   4       23.77       20.82      4.53 o 
   5 -11   4       10.36       11.06      2.73 o 
   6 -11   4        9.59       10.60      4.54 o 
   7 -11   4      133.37      132.17     10.10 o 
  -7 -10   4       50.56       72.35     10.13 o 
  -6 -10   4        0.15        8.14      2.86 o 
  -5 -10   4       30.20       34.64      4.14 o 
  -4 -10   4       18.62       19.08      2.05 o 
  -3 -10   4      153.11      147.86      6.25 o 
  -2 -10   4       15.13       17.34      1.83 o 
  -1 -10   4       93.39       90.06      3.16 o 
   0 -10   4        5.99        6.20      1.20 o 
   1 -10   4     1142.08     1066.86     12.51 o 
   2 -10   4       38.71       42.21      2.95 o 
   3 -10   4        6.61        4.86      2.19 o 
   4 -10   4       80.61       85.86      4.93 o 
   5 -10   4      103.57      102.82      5.44 o 
   6 -10   4       79.78       87.32      7.88 o 
   7 -10   4        1.61        5.51      4.32 o 
   8 -10   4       48.48       53.45      7.95 o 
  -7  -9   4      112.41      100.54      5.79 o 
  -6  -9   4        1.33        3.52      1.45 o 
  -5  -9   4      306.66      266.69     23.28 o 
  -4  -9   4        6.14        8.91      1.72 o 
  -3  -9   4      229.42      217.04      6.07 o 
  -2  -9   4       72.07       69.91      2.74 o 
  -1  -9   4       80.79       75.79      2.47 o 
   0  -9   4       13.90       14.35      1.41 o 
   1  -9   4      995.01      918.15     10.88 o 
   2  -9   4        0.15        2.04      3.14 o 
   3  -9   4      538.14      511.81      8.52 o 
   4  -9   4      129.57      135.44      5.62 o 
   5  -9   4        7.13       16.54      3.12 o 
   6  -9   4      142.33      147.57      9.82 o 
   7  -9   4       24.42       23.96      5.88 o 
   8  -9   4       47.39       49.40      7.69 o 
  -8  -8   4        0.02        1.56      3.28 o 
  -7  -8   4        0.88        4.64      2.08 o 
  -6  -8   4       66.48       70.17      3.81 o 
  -5  -8   4      186.12      144.76     14.00 o 
  -4  -8   4      175.81      171.08      5.36 o 
  -3  -8   4       33.55       33.55      2.71 o 
  -2  -8   4        4.70        5.52      0.94 o 
  -1  -8   4       12.40       10.76      1.20 o 
   0  -8   4       37.03       37.40      1.73 o 
   1  -8   4        0.00        0.46      0.76 o 
   2  -8   4       26.76       25.08      1.80 o 
   3  -8   4        4.00        5.60      1.21 o 
   4  -8   4        9.88       11.28      1.87 o 
   5  -8   4      173.69      170.64      5.16 o 
   6  -8   4      122.23      111.77      8.04 o 
   7  -8   4      228.23      212.86     11.63 o 
   8  -8   4       73.41       72.47      8.19 o 
  -8  -7   4       77.36       65.57      8.50 o 
  -7  -7   4       30.76       25.58      2.59 o 
  -6  -7   4       80.80       70.06      3.97 o 
  -5  -7   4       62.16       29.21      2.72 o 
  -4  -7   4      234.97      224.72      5.96 o 
  -3  -7   4       18.33       20.98      1.71 o 
  -2  -7   4       18.74       28.54      1.78 o 
  -1  -7   4       70.52       69.15      2.02 o 
   0  -7   4      111.64      102.00      2.39 o 
   1  -7   4      209.73      210.07      3.06 o 
   2  -7   4      114.33      111.84      2.25 o 
   3  -7   4        6.65        4.49      0.85 o 
   4  -7   4        7.99        6.55      2.18 o 
   5  -7   4       15.84       14.43      2.03 o 
   6  -7   4        0.00        5.17      1.97 o 
   7  -7   4      130.58      110.52      5.77 o 
   8  -7   4       54.19       63.30      6.10 o 
   9  -7   4       13.00        9.65      5.33 o 
  -9  -6   4       32.04       40.20     11.79 o 
  -8  -6   4        2.71        5.67      1.89 o 
  -7  -6   4        4.14        4.19      1.70 o 
  -6  -6   4        5.67        6.96      1.73 o 
  -5  -6   4      127.11      117.12      7.59 o 
  -4  -6   4       16.85       17.84      2.72 o 
  -3  -6   4      157.54      153.81      3.36 o 
  -2  -6   4       56.40       71.26      3.35 o 
  -1  -6   4       26.72       21.57      1.44 o 
   0  -6   4      715.11      691.25      6.79 o 
   1  -6   4       73.85       75.30      1.83 o 
   2  -6   4      655.23      700.64      6.98 o 
   3  -6   4        0.02       -0.23      0.50 o 
   4  -6   4       51.46       46.67      1.82 o 
   5  -6   4        7.03        9.68      1.79 o 
   6  -6   4       21.66       22.23      2.51 o 
   7  -6   4        5.28        3.73      1.80 o 
   8  -6   4        2.49        5.94      2.11 o 
   9  -6   4        2.13        4.24      4.58 o 
  -9  -5   4       26.72       24.65      3.91 o 
  -8  -5   4        2.95        3.66      1.17 o 
  -7  -5   4      134.38      118.11      4.96 o 
  -6  -5   4        9.72        6.61      1.52 o 
  -5  -5   4      607.48      581.65     10.38 o 
  -4  -5   4       29.74       30.22      2.32 o 
  -3  -5   4      136.40      157.03      4.05 o 
  -2  -5   4        3.93        1.31      0.55 o 
  -1  -5   4        0.40        2.41      0.53 o 
   0  -5   4       55.21       65.53      1.60 o 
   1  -5   4       23.06       24.53      1.55 o 
   2  -5   4      406.58      481.77      6.28 o 
   3  -5   4        0.51       -0.01      0.46 o 
   4  -5   4       24.55       19.96      1.16 o 
   5  -5   4        6.16        7.04      1.58 o 
   6  -5   4       41.44       39.66      2.87 o 
   7  -5   4       49.38       46.92      3.53 o 
   8  -5   4       25.94       25.79      3.09 o 
   9  -5   4        0.00        3.03      2.84 o 
  -9  -4   4        9.14       19.45      5.08 o 
  -8  -4   4       41.70       45.84      2.88 o 
  -7  -4   4       94.28       82.87      4.14 o 
  -6  -4   4       15.84       18.91      2.04 o 
  -5  -4   4      187.62      174.81     16.99 o 
  -4  -4   4      272.93      274.65      4.45 o 
  -3  -4   4     1056.63     1007.19     11.00 o 
  -2  -4   4        3.84        2.03      0.35 o 
  -1  -4   4      479.90      461.93      4.43 o 
   0  -4   4      265.61      287.55      3.99 o 
   1  -4   4      116.21      109.35      2.20 o 
   2  -4   4      671.28      685.00      7.40 o 
   3  -4   4      247.21      266.11      3.54 o 
   4  -4   4        7.36        9.55      0.82 o 
   5  -4   4       52.90       45.48      1.45 o 
   6  -4   4      180.32      171.97      4.30 o 
   7  -4   4      173.43      172.58      5.63 o 
   8  -4   4        6.22        3.93      3.50 o 
   9  -4   4        3.50        1.97      5.40 o 
 -10  -3   4        0.18        8.50      5.54 o 
  -9  -3   4        7.10        9.46      2.50 o 
  -8  -3   4       31.54       36.38      2.58 o 
  -7  -3   4       45.18       46.97      2.69 o 
  -6  -3   4       47.48       47.32      3.15 o 
  -5  -3   4        9.61       14.78      1.35 o 
  -4  -3   4      683.11      697.05      6.96 o 
  -3  -3   4      323.81      355.83      4.21 o 
  -2  -3   4       11.42        7.82      0.58 o 
  -1  -3   4       25.49       23.27      0.88 o 
   0  -3   4      116.35      120.37      1.52 o 
   1  -3   4     2006.62     2059.35     17.74 o 
   2  -3   4       72.98       88.38      1.76 o 
   3  -3   4      184.14      194.65      2.35 o 
   4  -3   4       83.86       74.47      1.43 o 
   5  -3   4       39.67       37.43      1.43 o 
   6  -3   4       35.50       45.83      2.43 o 
   7  -3   4      279.22      258.15      6.70 o 
   8  -3   4       96.33       98.50      5.56 o 
   9  -3   4       74.68       64.80      5.31 o 
 -10  -2   4        3.45        3.18      2.42 o 
  -9  -2   4        9.65       11.88      2.92 o 
  -8  -2   4        4.68        7.30      1.75 o 
  -7  -2   4      140.20      137.72      3.89 o 
  -6  -2   4      149.36      146.63      4.22 o 
  -5  -2   4      378.42      360.00      4.95 o 
  -4  -2   4     2812.71     2877.80     19.43 o 
  -3  -2   4       17.45       17.75      0.95 o 
  -2  -2   4     1166.49     1293.30      8.59 o 
  -1  -2   4       43.75       40.48      1.20 o 
   0  -2   4      521.82      530.64      4.49 o 
   1  -2   4       76.64       77.79      1.63 o 
   2  -2   4       96.57       84.83      1.34 o 
   3  -2   4       50.60       44.42      1.01 o 
   4  -2   4       12.78       12.18      0.65 o 
   5  -2   4       15.44       15.72      1.15 o 
   6  -2   4       45.97       43.13      3.80 o 
   7  -2   4      112.19      101.69      4.19 o 
   8  -2   4      123.69      128.33      8.82 o 
   9  -2   4       23.41       19.89      5.80 o 
 -10  -1   4        0.41        5.58      2.68 o 
  -9  -1   4        5.37        7.98      4.71 o 
  -8  -1   4       70.86       71.72      4.12 o 
  -7  -1   4      155.75      155.85      4.48 o 
  -6  -1   4        2.90        4.66      1.05 o 
  -5  -1   4      585.39      550.70      8.69 o 
  -4  -1   4      102.08      102.91      1.98 o 
  -3  -1   4       32.14       30.66      1.12 o 
  -2  -1   4      309.51      293.00      3.17 o 
  -1  -1   4        0.39        1.05      0.37 o 
   0  -1   4       98.06      106.27      1.73 o 
   1  -1   4      190.98      197.25      2.27 o 
   2  -1   4      388.31      430.05      3.75 o 
   3  -1   4       43.46       48.78      1.14 o 
   4  -1   4        6.44        6.62      0.56 o 
   5  -1   4        5.70        8.85      0.91 o 
   6  -1   4      279.25      278.32      5.47 o 
   7  -1   4        1.42        1.57      1.49 o 
   8  -1   4      316.91      293.86      6.45 o 
   9  -1   4        0.90        2.13      4.46 o 
 -10   0   4        7.23        5.31      2.01 o 
  -9   0   4       60.16       68.79      7.18 o 
  -8   0   4        8.80        9.83      2.83 o 
  -7   0   4       46.02       44.60      2.59 o 
  -6   0   4        1.62        0.17      0.85 o 
  -5   0   4        0.02       -0.53      0.53 o 
  -4   0   4       20.81       24.89      1.24 o 
  -3   0   4      575.36      599.91      5.05 o 
  -2   0   4      143.21      109.02      1.73 o 
  -1   0   4      604.59      622.99      5.59 o 
   0   0   4      955.78     1050.79      7.56 o 
   1   0   4      133.05      147.07      2.05 o 
   2   0   4     1349.19     1459.37     10.17 o 
   3   0   4        1.49        1.18      0.43 o 
   4   0   4       80.35       79.54      1.86 o 
   5   0   4      212.52      207.58      3.45 o 
   6   0   4      145.79      130.85      4.39 o 
   7   0   4       65.38       53.26      3.08 o 
   8   0   4       89.91       89.39      5.59 o 
 -10   1   4       20.23       23.15      3.31 o 
  -9   1   4        4.44        4.78      1.60 o 
  -8   1   4        6.15        7.51      4.36 o 
  -7   1   4       52.62       50.85      3.21 o 
  -6   1   4       53.42       49.42      2.56 o 
  -5   1   4       97.21       84.42      2.39 o 
  -4   1   4      280.95      294.41      3.08 o 
  -3   1   4       57.09       61.01      1.43 o 
  -2   1   4        1.99        2.76      0.53 o 
  -1   1   4       40.43       48.68      1.51 o 
   0   1   4      175.36      178.86      2.32 o 
   1   1   4      252.13      261.95      2.92 o 
   2   1   4      534.65      549.32      5.33 o 
   3   1   4        8.51        9.23      0.71 o 
   4   1   4        6.93       10.10      1.04 o 
   5   1   4       66.15       65.04      2.03 o 
   6   1   4        0.90        3.33      1.27 o 
   7   1   4       33.04       42.15      4.98 o 
   8   1   4        2.48        4.87      1.85 o 
 -10   2   4        4.72        3.04      8.00 o 
  -9   2   4        8.72       15.73      4.82 o 
  -8   2   4       32.44       34.26      3.13 o 
  -7   2   4        6.51        6.98      2.03 o 
  -6   2   4       19.50       18.28      2.41 o 
  -5   2   4      298.92      302.00      4.51 o 
  -4   2   4      209.43      196.22      2.54 o 
  -3   2   4      791.90      825.71      6.09 o 
  -2   2   4       67.31       70.49      1.60 o 
  -1   2   4       81.46       78.04      1.61 o 
   0   2   4       42.63       51.67      1.34 o 
   1   2   4        0.36       -0.01      0.36 o 
   2   2   4       24.93       29.79      1.09 o 
   3   2   4        5.76        7.33      0.93 o 
   4   2   4       27.10       23.79      1.41 o 
   5   2   4        7.26        4.96      0.89 o 
   6   2   4        3.08        6.20      0.90 o 
   7   2   4       14.66       15.82      3.14 o 
   8   2   4       73.78       81.14      5.71 o 
 -10   3   4        9.26       15.09      3.14 o 
  -9   3   4       18.91       13.69      2.86 o 
  -8   3   4        5.30        5.59      4.02 o 
  -7   3   4        0.77        4.19      1.87 o 
  -6   3   4       45.29       40.07      3.31 o 
  -5   3   4        4.52        5.70      1.14 o 
  -4   3   4        1.47        0.53      0.54 o 
  -3   3   4       34.26       27.92      1.06 o 
  -2   3   4      385.32      422.99      5.04 o 
  -1   3   4       47.38       46.72      1.51 o 
   0   3   4        4.19        2.95      0.55 o 
   1   3   4      136.29      121.88      2.20 o 
   2   3   4        5.08        2.64      0.64 o 
   3   3   4      134.71      113.89      3.09 o 
   4   3   4      193.62      181.26      3.68 o 
   5   3   4        0.69        1.33      0.76 o 
   6   3   4        4.18        3.97      0.98 o 
   7   3   4       18.00       14.19      2.99 o 
 -10   4   4       39.96       36.64     15.29 o 
  -9   4   4       38.14       38.81      4.26 o 
  -8   4   4       47.50       51.58      4.28 o 
  -7   4   4      118.87      119.27      5.32 o 
  -6   4   4        0.00        0.78      3.17 o 
  -5   4   4      303.15      296.95      5.67 o 
  -4   4   4       24.67       40.79      4.37 o 
  -3   4   4      410.56      378.05      4.26 o 
  -2   4   4      454.75      436.65      5.53 o 
  -1   4   4       84.27       83.95      2.11 o 
   0   4   4        2.07        1.98      0.56 o 
   1   4   4      294.18      273.81      3.63 o 
   2   4   4      754.51      720.20      8.26 o 
   3   4   4      240.35      218.62      4.14 o 
   4   4   4        0.11        2.71      0.82 o 
   5   4   4       23.42       22.75      2.99 o 
   6   4   4       68.50       62.73      2.91 o 
   7   4   4       25.72       33.38      3.02 o 
  -9   5   4        4.54        2.36      2.19 o 
  -8   5   4       11.55        7.51      2.44 o 
  -7   5   4       28.36       34.37      5.45 o 
  -6   5   4       95.95       91.19      4.60 o 
  -5   5   4       85.07       86.22      3.19 o 
  -4   5   4        0.82        2.62      1.53 o 
  -3   5   4      278.44      273.80      4.65 o 
  -2   5   4       33.78       28.57      1.46 o 
  -1   5   4      552.32      498.45      5.90 o 
   0   5   4        0.69        0.23      0.56 o 
   1   5   4      900.85      864.12      9.52 o 
   2   5   4       52.69       47.70      2.04 o 
   3   5   4      600.10      580.24      7.68 o 
   4   5   4       24.56       27.54      2.67 o 
   5   5   4       69.72       66.19      2.72 o 
   6   5   4        0.07        2.10      2.01 o 
  -9   6   4       30.19       30.98      4.91 o 
  -8   6   4        1.02        0.80      2.04 o 
  -7   6   4      233.57      232.20      7.75 o 
  -6   6   4        0.27        1.81      1.83 o 
  -5   6   4       16.44       15.31      2.61 o 
  -4   6   4        9.68       10.50      1.77 o 
  -3   6   4      112.91      107.72      3.93 o 
  -2   6   4       36.97       31.62      1.82 o 
  -1   6   4        6.08        2.85      0.75 o 
   0   6   4        1.50        1.07      0.87 o 
   1   6   4      140.40      127.87      3.28 o 
   2   6   4        0.19        0.16      0.79 o 
   3   6   4        0.89        0.23      0.91 o 
   4   6   4       33.91       33.83      2.41 o 
   5   6   4       50.01       54.43      3.09 o 
   6   6   4       21.76       47.09      3.44 o 
  -9   7   4       12.55       12.48      3.60 o 
  -8   7   4       59.36       56.43      4.84 o 
  -7   7   4       14.63        6.75      2.55 o 
  -6   7   4      200.29      191.89      5.22 o 
  -5   7   4       48.55       47.03      3.08 o 
  -4   7   4       40.28       29.64      2.84 o 
  -3   7   4       76.18       62.46      3.28 o 
  -1   7   4       10.42        4.31      1.24 o 
   0   7   4        4.39        3.56      1.20 o 
   1   7   4        1.18        1.28      0.81 o 
   2   7   4       89.13       84.97      2.72 o 
   3   7   4       49.50       50.46      2.53 o 
   4   7   4        0.20        1.63      0.98 o 
   5   7   4       18.54       19.02      2.67 o 
  -8   8   4        2.26        4.81      8.61 o 
  -7   8   4        0.55        4.24      4.14 o 
  -6   8   4       84.38       69.36      3.94 o 
  -5   8   4       36.35       36.65      3.30 o 
  -4   8   4        5.96        1.90      1.55 o 
  -3   8   4       27.24       24.29      3.54 o 
  -2   8   4       63.87       52.20      9.89 o 
  -1   8   4        0.30       -1.04      1.84 o 
   0   8   4        0.04       -0.03      0.70 o 
   1   8   4       57.83       66.30      2.48 o 
   2   8   4       44.83       46.36      2.21 o 
   3   8   4       76.34       81.57      3.26 o 
   4   8   4       46.09       49.75      3.68 o 
  -7   9   4        5.33        2.48      3.84 o 
  -6   9   4        9.00        6.00      3.12 o 
  -5   9   4       43.71       48.81      3.72 o 
  -4   9   4       59.39       46.28      3.72 o 
  -3   9   4       41.30       47.53      4.94 o 
  -2   9   4        9.29       13.71      2.90 o 
  -1   9   4        6.79       11.78      2.50 o 
   0   9   4       36.31       44.70      2.92 o 
   1   9   4        0.24        2.61      0.90 o 
   2   9   4       23.97       24.25      2.16 o 
   3   9   4        2.29        5.74      1.80 o 
  -6  10   4       12.15       13.40      4.43 o 
  -5  10   4       55.71       56.09      3.83 o 
  -4  10   4        0.35        2.74      2.47 o 
  -3  10   4       11.05        7.51      2.70 o 
  -2  10   4       35.48       43.40      4.22 o 
  -1  10   4       22.83       28.92      6.02 o 
   0  10   4       39.95       55.58      3.49 o 
   1  10   4        6.67       10.24      2.56 o 
   2  10   4       81.30       90.29      4.55 o 
  -5  11   4       47.49       50.33      8.00 o 
  -4  11   4        1.95       -0.18      3.43 o 
  -3  11   4       45.69       37.38      7.15 o 
  -2  11   4        1.17        1.85      3.62 o 
  -1  11   4      283.23      300.29      9.76 o 
   0  11   4        8.24        6.93      4.24 o 
   0 -15   5       36.25       34.40      4.43 o 
   1 -15   5        0.76        0.84      2.10 o 
   2 -15   5       22.90       24.62      3.83 o 
   3 -15   5        7.25       14.37      6.34 o 
  -3 -14   5       72.33       79.00      5.37 o 
  -2 -14   5      102.16      125.99      7.90 o 
  -1 -14   5      132.08      130.55      5.23 o 
   0 -14   5      105.94      105.25      6.43 o 
   1 -14   5       44.80       49.87      4.66 o 
   2 -14   5        2.24       -0.98      1.92 o 
   3 -14   5       13.75       14.24      3.05 o 
   4 -14   5        8.47        9.98      4.30 o 
   5 -14   5       15.43       13.15      4.39 o 
  -4 -13   5        6.85       16.04      3.35 o 
  -3 -13   5        4.54        8.75      1.79 o 
  -2 -13   5        6.09        7.07      1.55 o 
  -1 -13   5       29.49       34.20      3.23 o 
   0 -13   5       17.87       18.48      2.98 o 
   1 -13   5        4.43        6.55      2.23 o 
   2 -13   5       21.78       22.37      3.48 o 
   3 -13   5        4.05        5.39      3.14 o 
   4 -13   5       21.59       28.33      4.17 o 
   5 -13   5       10.57        9.35      4.55 o 
   6 -13   5       60.20       60.38      8.31 o 
  -5 -12   5       23.32       37.15      8.32 o 
  -4 -12   5        0.13        3.44      1.53 o 
  -3 -12   5       36.15       33.05      2.87 o 
  -2 -12   5        5.05        6.19      1.34 o 
  -1 -12   5        0.18       -0.36      1.06 o 
   0 -12   5       13.06       10.78      3.34 o 
   1 -12   5        0.29        3.97      1.87 o 
   2 -12   5        2.25        1.15      1.96 o 
   3 -12   5       22.35       22.83      3.30 o 
   4 -12   5       69.28       71.32      7.62 o 
   5 -12   5        5.69        7.05      4.35 o 
   6 -12   5       23.16       19.89      5.84 o 
   7 -12   5        9.52        4.11      4.44 o 
  -6 -11   5       29.81       34.07      4.14 o 
  -5 -11   5      146.53      142.39      4.81 o 
  -4 -11   5       26.76       29.83      3.20 o 
  -3 -11   5        4.63        7.28      1.86 o 
  -2 -11   5        2.31        2.79      1.16 o 
  -1 -11   5        2.91        5.07      1.32 o 
   0 -11   5        7.01        8.08      1.45 o 
   1 -11   5       43.84       39.76      3.08 o 
   2 -11   5        2.51        4.61      2.07 o 
   3 -11   5       32.34       28.38      3.56 o 
   4 -11   5        6.74        8.07      3.07 o 
   5 -11   5        0.89        3.18      3.80 o 
   6 -11   5        3.11        5.55      4.39 o 
   7 -11   5       18.31       18.71      5.63 o 
  -7 -10   5       89.33       83.75      8.84 o 
  -6 -10   5        0.58        8.92      2.12 o 
  -5 -10   5       68.75       72.36      4.10 o 
  -4 -10   5        2.34        2.92      1.58 o 
  -3 -10   5      550.40      524.91      8.42 o 
  -2 -10   5      290.31      274.73      5.60 o 
  -1 -10   5     2708.17     2601.11     22.60 o 
   0 -10   5      738.34      698.97      9.45 o 
   1 -10   5      870.14      842.55     10.61 o 
   2 -10   5      281.35      262.18      7.61 o 
   3 -10   5       40.24       41.54      3.77 o 
   4 -10   5       24.08       23.36      3.17 o 
   5 -10   5       75.36       66.73      7.38 o 
   6 -10   5       20.01       15.08      5.42 o 
   7 -10   5       23.67       22.90      6.28 o 
   8 -10   5       24.20       29.82      6.95 o 
  -7  -9   5       50.89       50.65      6.82 o 
  -6  -9   5        0.63        1.06      1.26 o 
  -5  -9   5       61.89       56.40      3.58 o 
  -4  -9   5       28.88       25.89      2.82 o 
  -3  -9   5      306.17      281.51      5.57 o 
  -2  -9   5      310.17      289.75      4.87 o 
  -1  -9   5       15.45       12.55      1.36 o 
   0  -9   5      185.73      204.43      5.63 o 
   1  -9   5       50.50       42.64      2.33 o 
   2  -9   5       11.10       11.29      1.89 o 
   3  -9   5      623.97      571.55      9.41 o 
   4  -9   5        0.49        2.36      1.42 o 
   5  -9   5      229.39      207.80      7.51 o 
   6  -9   5       14.44       12.68      2.86 o 
   7  -9   5       44.21       45.88      7.40 o 
   8  -9   5       41.63       34.95      7.19 o 
  -8  -8   5       15.15       21.05      3.61 o 
  -7  -8   5       78.75       70.00      3.60 o 
  -6  -8   5        0.02        2.57      1.11 o 
  -5  -8   5       21.17       23.10      2.65 o 
  -4  -8   5        1.69        1.50      1.25 o 
  -3  -8   5        6.46        6.25      1.19 o 
  -2  -8   5       18.43       16.30      1.38 o 
  -1  -8   5      221.48      207.62      3.75 o 
   0  -8   5       25.57       22.96      1.52 o 
   1  -8   5      253.08      249.57      3.58 o 
   2  -8   5        0.06        0.15      0.68 o 
   3  -8   5        0.09        1.13      0.98 o 
   4  -8   5      157.73      133.81      4.28 o 
   5  -8   5       55.82       54.27      4.08 o 
   6  -8   5      145.65      125.32      6.18 o 
   7  -8   5       48.90       38.13      4.41 o 
   8  -8   5        0.74        0.92      4.29 o 
  -8  -7   5        0.19        2.45      3.00 o 
  -7  -7   5       34.33       34.05      3.12 o 
  -6  -7   5        8.74        7.71      1.33 o 
  -5  -7   5       30.15       34.75      4.15 o 
  -4  -7   5       81.37       82.94      3.74 o 
  -3  -7   5        0.00        0.97      0.79 o 
  -2  -7   5        8.38        9.09      1.19 o 
  -1  -7   5      105.39      101.80      2.79 o 
   0  -7   5      458.61      454.62      5.33 o 
   1  -7   5        6.41        7.20      0.91 o 
   2  -7   5       81.13       84.25      1.89 o 
   3  -7   5        0.02       -0.74      0.78 o 
   4  -7   5        0.15        1.64      1.07 o 
   5  -7   5       20.38       22.50      3.12 o 
   6  -7   5      122.34      108.40      5.63 o 
   7  -7   5       12.17       13.73      2.95 o 
   8  -7   5       45.20       50.35      5.11 o 
  -9  -6   5       14.19       21.23      4.51 o 
  -8  -6   5        5.45        9.32      2.66 o 
  -7  -6   5       28.00       23.76      2.92 o 
  -6  -6   5        0.43        3.83      1.13 o 
  -5  -6   5      140.06      122.06      3.94 o 
  -4  -6   5        0.01        0.56      1.16 o 
  -3  -6   5       24.98       26.87      1.58 o 
  -2  -6   5      270.03      284.30      4.55 o 
  -1  -6   5       40.61       38.63      1.40 o 
   0  -6   5      993.97     1104.05      9.86 o 
   1  -6   5       21.74       22.46      1.10 o 
   2  -6   5       69.36       85.94      2.58 o 
   3  -6   5       29.13       31.61      2.43 o 
   4  -6   5        0.24        1.03      1.00 o 
   5  -6   5        0.67       -0.04      1.46 o 
   6  -6   5        7.28        7.79      2.15 o 
   7  -6   5        0.83        0.71      1.93 o 
   8  -6   5        0.00       -1.49      3.74 o 
   9  -6   5        2.78        2.91      2.83 o 
  -9  -5   5       31.89       35.22      6.20 o 
  -8  -5   5        0.55       -0.60      4.73 o 
  -7  -5   5        2.39        4.05      1.67 o 
  -6  -5   5       10.29        8.73      1.93 o 
  -5  -5   5       30.21       34.05      2.48 o 
  -4  -5   5        0.80        0.21      0.86 o 
  -3  -5   5      392.07      430.85      5.19 o 
  -2  -5   5       12.95       15.42      0.84 o 
  -1  -5   5     2755.10     2942.92     22.52 o 
   0  -5   5       36.20       35.40      1.25 o 
   1  -5   5     1349.19     1560.13     14.47 o 
   2  -5   5      283.25      287.89      4.28 o 
   3  -5   5      122.22      140.12      3.08 o 
   4  -5   5      323.51      332.15      6.47 o 
   5  -5   5      489.42      485.22      8.51 o 
   6  -5   5        0.60        2.41      1.42 o 
   7  -5   5      164.29      157.18      5.54 o 
   8  -5   5        9.17       13.93      4.77 o 
   9  -5   5        0.01        1.93      2.11 o 
  -9  -4   5       17.70       28.54      3.29 o 
  -8  -4   5       69.66       77.02      3.61 o 
  -7  -4   5      154.71      144.17      4.65 o 
  -6  -4   5      247.49      206.23     16.70 o 
  -5  -4   5       84.95       77.79      3.14 o 
  -4  -4   5      144.06      142.58      3.25 o 
  -3  -4   5       30.30       39.16      1.17 o 
  -2  -4   5        9.11        5.98      0.59 o 
  -1  -4   5        6.44        9.21      0.68 o 
   0  -4   5      713.21      711.35      5.58 o 
   1  -4   5       10.28       10.55      1.08 o 
   2  -4   5        0.94       -0.32      0.45 o 
   3  -4   5      655.71      642.97      7.54 o 
   4  -4   5      146.40      136.70      4.07 o 
   5  -4   5     1151.14     1118.21     12.95 o 
   6  -4   5      117.09      128.41      3.88 o 
   7  -4   5      329.00      326.38      9.72 o 
   8  -4   5      133.72      134.38      6.64 o 
   9  -4   5       73.98       64.69      7.87 o 
 -10  -3   5       32.96       42.52      4.85 o 
  -9  -3   5        1.15        6.36      2.78 o 
  -8  -3   5        0.67        5.78      2.57 o 
  -7  -3   5      123.23      108.06      4.68 o 
  -6  -3   5      199.06      165.53     10.31 o 
  -5  -3   5        2.87        1.86      1.09 o 
  -4  -3   5       26.65       28.25      1.26 o 
  -3  -3   5      684.36      677.08      5.89 o 
  -2  -3   5      130.17      131.37      2.03 o 
  -1  -3   5       21.65       19.40      0.94 o 
   0  -3   5      227.40      230.95      2.64 o 
   1  -3   5       11.50       19.47      1.29 o 
   2  -3   5        0.01        1.41      0.60 o 
   3  -3   5        5.95        8.68      0.67 o 
   4  -3   5       19.12       21.04      1.07 o 
   5  -3   5      150.41      140.89      4.22 o 
   6  -3   5       17.90       20.51      2.31 o 
   7  -3   5       47.16       44.82      3.13 o 
   8  -3   5       26.99       28.72      4.02 o 
 -10  -2   5        4.90        9.87      8.25 o 
  -9  -2   5       66.93       76.78      5.36 o 
  -8  -2   5      140.44      125.11      7.22 o 
  -7  -2   5       51.57       45.88      2.75 o 
  -6  -2   5     1950.43     1824.88     36.39 o 
  -5  -2   5        4.48        2.24      0.89 o 
  -4  -2   5     2689.56     2825.17     18.30 o 
  -3  -2   5      337.26      326.16      3.78 o 
  -2  -2   5      108.16      111.85      1.89 o 
  -1  -2   5      224.01      233.66      2.65 o 
   0  -2   5      325.53      329.32      4.05 o 
   1  -2   5      203.01      195.28      2.76 o 
   2  -2   5       93.35      120.42      2.45 o 
   3  -2   5        0.40       -0.15      0.36 o 
   4  -2   5        7.68        7.50      1.04 o 
   5  -2   5      387.60      374.25      6.21 o 
   6  -2   5        1.86        1.88      1.37 o 
   7  -2   5      196.17      205.27      8.52 o 
   8  -2   5       13.92       15.29      3.10 o 
 -10  -1   5        3.92        1.02      3.34 o 
  -9  -1   5       51.39       47.23      3.59 o 
  -8  -1   5        4.19        5.31      1.61 o 
  -7  -1   5       36.66       47.85      4.14 o 
  -6  -1   5        0.09       -0.03      1.28 o 
  -5  -1   5      532.61      549.24      7.08 o 
  -4  -1   5       26.52       29.88      1.91 o 
  -3  -1   5      589.45      615.24      5.73 o 
  -2  -1   5      687.42      693.26      6.00 o 
  -1  -1   5       16.59       16.44      0.90 o 
   0  -1   5      776.59      831.38      6.41 o 
   1  -1   5      324.40      331.49      3.47 o 
   2  -1   5      585.43      622.07      6.24 o 
   3  -1   5      282.43      286.21      3.15 o 
   4  -1   5      159.36      182.05      3.61 o 
   5  -1   5       51.81       48.45      1.90 o 
   6  -1   5       26.96       22.61      3.22 o 
   7  -1   5       15.54       18.64      2.78 o 
   8  -1   5        0.84        6.12      1.78 o 
 -10   0   5       13.87       16.37      3.98 o 
  -9   0   5        0.06        5.13      2.36 o 
  -8   0   5       15.35       14.82      2.27 o 
  -7   0   5       82.48       79.91      4.21 o 
  -6   0   5       16.05       21.09      2.54 o 
  -5   0   5       11.41       13.15      1.44 o 
  -4   0   5      116.39      110.45      2.08 o 
  -3   0   5       13.02        5.70      0.71 o 
  -2   0   5        0.14        0.25      0.45 o 
  -1   0   5     2041.14     2252.09     14.14 o 
   0   0   5      158.22      188.41      2.44 o 
   1   0   5     2120.47     2357.98     16.75 o 
   2   0   5       10.18        8.87      0.69 o 
   3   0   5       26.71       39.40      1.51 o 
   4   0   5        0.81        5.22      1.06 o 
   5   0   5        2.35        2.86      1.69 o 
   6   0   5        3.01        5.95      1.71 o 
   7   0   5       24.86       32.89      4.58 o 
   8   0   5       11.29        9.37      1.88 o 
 -10   1   5        3.16        5.14      4.80 o 
  -9   1   5       27.13       28.17      2.87 o 
  -8   1   5        0.51        0.27      0.94 o 
  -7   1   5       87.22       83.65      3.80 o 
  -6   1   5      114.41      107.44      4.02 o 
  -5   1   5        0.27        1.65      1.84 o 
  -4   1   5        6.30        5.54      0.80 o 
  -3   1   5       90.53       79.82      1.88 o 
  -2   1   5       15.78       22.94      1.08 o 
  -1   1   5       19.40       17.26      0.83 o 
   0   1   5      481.31      468.79      4.54 o 
   1   1   5       67.30       61.36      1.48 o 
   2   1   5      114.92      121.23      2.20 o 
   3   1   5       10.72       12.23      1.10 o 
   4   1   5       15.21       13.68      1.23 o 
   5   1   5       16.03       10.53      1.28 o 
   6   1   5       29.25       23.96      1.67 o 
   7   1   5       16.94       20.05      2.41 o 
   8   1   5        7.92        9.13      2.20 o 
 -10   2   5        7.71       13.48      4.89 o 
  -9   2   5        6.19        5.80      2.82 o 
  -8   2   5       32.48       31.45      4.42 o 
  -7   2   5      100.21      104.35      5.00 o 
  -6   2   5        7.92        9.06      2.01 o 
  -5   2   5      373.24      372.76      7.45 o 
  -4   2   5       56.29       50.62      1.84 o 
  -3   2   5      152.78      160.92      2.71 o 
  -2   2   5      192.51      193.62      2.86 o 
  -1   2   5        3.66        3.40      0.66 o 
   0   2   5        6.90        8.62      0.77 o 
   1   2   5      108.98      101.54      2.01 o 
   2   2   5       19.31       17.17      1.31 o 
   3   2   5       38.78       35.83      1.66 o 
   4   2   5        0.43        1.35      0.72 o 
   5   2   5       19.28       18.68      1.73 o 
   6   2   5      202.15      188.87      4.73 o 
   7   2   5       23.71       21.39      3.41 o 
 -10   3   5        9.51       13.84      3.22 o 
  -9   3   5       51.20       58.99      4.46 o 
  -8   3   5       63.76       62.00      5.25 o 
  -7   3   5      323.23      320.19      8.82 o 
  -6   3   5      181.05      180.07      6.23 o 
  -5   3   5      204.56      197.91     14.95 o 
  -4   3   5      649.22      648.96      8.84 o 
  -3   3   5       24.07       25.90      1.29 o 
  -2   3   5       88.85       77.47      1.93 o 
  -1   3   5       75.85       66.85      1.93 o 
   0   3   5       95.18       82.09      1.93 o 
   1   3   5       59.56       58.99      1.66 o 
   2   3   5      741.04      705.88      8.12 o 
   3   3   5        1.41        1.02      0.76 o 
   4   3   5      171.29      165.32      3.69 o 
   5   3   5       29.00       32.58      2.44 o 
   6   3   5       43.27       43.54      2.37 o 
   7   3   5        7.89       17.66      4.20 o 
  -9   4   5      212.61      209.09      7.90 o 
  -8   4   5        4.69       -0.58      2.84 o 
  -7   4   5       69.41       71.15      4.50 o 
  -6   4   5       72.37       65.55      4.09 o 
  -5   4   5      102.99      108.47      5.51 o 
  -4   4   5        0.65       -0.32      1.29 o 
  -3   4   5      319.10      306.14      4.44 o 
  -2   4   5      213.78      186.33      3.33 o 
  -1   4   5      660.96      607.08      6.69 o 
   0   4   5     3015.86     2876.17     19.91 o 
   1   4   5      879.22      822.94      9.20 o 
   2   4   5     1110.14     1063.72     11.25 o 
   3   4   5      261.76      244.52      4.60 o 
   4   4   5      129.08      123.48      6.04 o 
   5   4   5       54.28       48.92      4.11 o 
   6   4   5      152.48      156.48      5.89 o 
  -9   5   5       35.36       40.62      9.09 o 
  -8   5   5       27.98       28.51      4.70 o 
  -7   5   5      214.39      217.56      7.50 o 
  -6   5   5       43.92       41.87      3.98 o 
  -5   5   5      124.53      122.50      3.78 o 
  -4   5   5        0.10        0.75      1.78 o 
  -3   5   5       22.05       24.47      5.22 o 
  -2   5   5       21.91       22.56      1.53 o 
  -1   5   5       36.26       35.67      1.77 o 
   0   5   5      313.79      315.66      5.18 o 
   1   5   5       24.81       25.67      1.85 o 
   2   5   5       12.61       12.63      1.44 o 
   3   5   5       68.52       75.43      2.71 o 
   4   5   5      150.42      141.55      3.77 o 
   5   5   5      105.56       92.71     12.02 o 
   6   5   5       24.55       28.65      6.06 o 
  -9   6   5       46.91       53.30      9.13 o 
  -8   6   5       44.02       44.11      5.70 o 
  -7   6   5       30.39       37.56      5.61 o 
  -6   6   5      280.30      262.87      7.98 o 
  -5   6   5       23.89       20.09      2.88 o 
  -4   6   5       33.18       36.68      4.22 o 
  -3   6   5        3.27        4.99      2.32 o 
  -2   6   5        4.29        4.24      1.22 o 
  -1   6   5      163.50      144.49      4.06 o 
   0   6   5       78.81       77.27      2.68 o 
   1   6   5       93.66       86.55      2.88 o 
   2   6   5       85.36       76.60      2.83 o 
   3   6   5        3.76        4.05      0.99 o 
   4   6   5       19.30       16.86      2.07 o 
   5   6   5       10.04       13.26      2.15 o 
  -8   7   5       29.74       28.11      7.31 o 
  -7   7   5        4.34        3.02      2.46 o 
  -6   7   5       27.75       26.00      4.29 o 
  -5   7   5       27.47       31.64      4.22 o 
  -4   7   5       37.26       35.30      4.23 o 
  -3   7   5       18.75        7.55      6.36 o 
  -2   7   5      219.00      187.54      7.31 o 
  -1   7   5        4.69        5.55      1.32 o 
   0   7   5        2.46        3.66      1.06 o 
   1   7   5       81.67       82.75      3.00 o 
   2   7   5        8.06        9.01      1.33 o 
   3   7   5       62.48       65.98      2.96 o 
   4   7   5        7.38        9.78      6.32 o 
  -8   8   5       21.77        6.75      2.58 o 
  -7   8   5        2.62        6.90      4.89 o 
  -6   8   5        1.38       -1.25      4.19 o 
  -5   8   5       17.35       12.51      3.40 o 
  -4   8   5        7.07        3.61      2.46 o 
  -3   8   5        0.05       -1.43      1.43 o 
  -2   8   5        7.39       11.50      2.86 o 
  -1   8   5        5.29        5.50      2.40 o 
   0   8   5        7.97        9.47      1.29 o 
   1   8   5       60.29       65.11      2.60 o 
   2   8   5       55.20       61.36      2.95 o 
   3   8   5        1.33        2.92      1.56 o 
  -7   9   5       36.39       52.18      8.78 o 
  -6   9   5        1.21       -0.71      3.78 o 
  -5   9   5       54.65       56.47      5.12 o 
  -4   9   5        0.28       -2.59      2.59 o 
  -3   9   5       57.11       61.54      4.86 o 
  -2   9   5        1.96        3.27      2.02 o 
  -1   9   5      153.20      168.67      5.83 o 
   0   9   5       16.42       25.60      2.85 o 
   1   9   5      199.89      227.01      5.22 o 
   2   9   5       34.50       43.73      3.54 o 
  -5  10   5      100.86      103.98      9.75 o 
  -4  10   5        6.83        4.95      4.09 o 
  -3  10   5        4.85        7.44      4.34 o 
  -2  10   5        2.79        3.16      3.58 o 
  -1  10   5        0.12       -1.07      2.95 o 
   0  10   5       69.11       64.75      4.96 o 
  -1 -15   6       14.28       13.60      3.08 o 
   0 -15   6       25.91       27.12      4.60 o 
   1 -15   6       10.73        7.20      5.06 o 
   2 -15   6        0.47        4.39      1.97 o 
   3 -15   6       40.21       45.67      6.74 o 
  -3 -14   6        7.86       13.36      2.88 o 
  -2 -14   6       29.57       43.37      7.05 o 
  -1 -14   6       12.94       13.06      2.94 o 
   0 -14   6        0.29        3.31      1.92 o 
   1 -14   6       74.65       71.94      4.89 o 
   2 -14   6       10.23       19.05      3.74 o 
   3 -14   6       28.20       26.97      5.42 o 
   4 -14   6        1.43        4.33      3.53 o 
   5 -14   6        4.21        8.98      4.52 o 
  -4 -13   6        0.53        5.43      3.16 o 
  -3 -13   6       13.54       15.38      3.28 o 
  -2 -13   6        6.13        5.64      2.09 o 
  -1 -13   6       25.52       26.02      2.83 o 
   0 -13   6       22.81       24.66      3.30 o 
   1 -13   6        3.06        5.10      2.06 o 
   2 -13   6        5.61        7.20      2.29 o 
   3 -13   6       40.10       43.36      6.49 o 
   4 -13   6        8.58        2.83      3.65 o 
   5 -13   6      206.19      229.37     12.95 o 
   6 -13   6       26.60       23.09      6.00 o 
  -5 -12   6       30.38       35.90      3.61 o 
  -4 -12   6        7.75       10.86      2.83 o 
  -3 -12   6       12.01       15.02      1.94 o 
  -2 -12   6       14.11       16.04      2.18 o 
  -1 -12   6      132.56      135.04      4.17 o 
   0 -12   6       59.93       63.60      3.59 o 
   1 -12   6        0.21        0.22      1.77 o 
   2 -12   6        2.09        5.43      2.05 o 
   3 -12   6        2.69        4.31      3.98 o 
   4 -12   6        7.46        7.81      4.07 o 
   5 -12   6       35.86       41.01      7.22 o 
   6 -12   6       31.66       35.37      6.92 o 
  -6 -11   6        0.34       30.09      3.74 o 
  -5 -11   6        9.05       10.37      2.33 o 
  -4 -11   6       11.65       13.39      2.39 o 
  -3 -11   6       75.05       71.79      3.23 o 
  -2 -11   6        2.58        4.48      1.34 o 
  -1 -11   6      720.96      694.95      9.93 o 
   0 -11   6        2.78        4.93      1.26 o 
   1 -11   6        3.99        4.12      1.70 o 
   2 -11   6        1.14        0.18      3.87 o 
   3 -11   6      100.76      103.20      5.17 o 
   4 -11   6        0.01        0.24      3.33 o 
   5 -11   6        0.00       -0.43      3.29 o 
   6 -11   6        1.30        2.48      4.58 o 
   7 -11   6        4.42       10.57      5.36 o 
  -7 -10   6       47.29       58.36      3.81 o 
  -6 -10   6       17.65       23.18      3.70 o 
  -5 -10   6       46.81       42.03      3.54 o 
  -4 -10   6        0.27        1.82      1.46 o 
  -3 -10   6       21.38       25.70      2.17 o 
  -2 -10   6       47.85       49.72      2.51 o 
  -1 -10   6       27.26       23.74      2.04 o 
   0 -10   6        9.30        8.20      1.44 o 
   1 -10   6       82.81       75.42      3.52 o 
   2 -10   6       39.72       37.71      2.84 o 
   3 -10   6       12.84        5.80      1.63 o 
   4 -10   6       26.70       27.31      3.45 o 
   5 -10   6        4.29        3.24      2.57 o 
   6 -10   6        6.67        5.57      2.51 o 
   7 -10   6        4.41        3.48      4.84 o 
  -8  -9   6        8.19       13.38      3.72 o 
  -7  -9   6        7.96        8.39      4.55 o 
  -6  -9   6       38.37       40.84      3.58 o 
  -5  -9   6       13.18       12.49      2.35 o 
  -4  -9   6       33.49       30.15      3.09 o 
  -3  -9   6        4.72        4.78      1.16 o 
  -2  -9   6      240.03      234.06      4.32 o 
  -1  -9   6        1.09        0.43      0.82 o 
   0  -9   6       37.68       35.94      2.15 o 
   1  -9   6       54.08       51.77      2.46 o 
   2  -9   6       10.66        6.56      1.35 o 
   3  -9   6        7.83        8.95      1.66 o 
   4  -9   6      159.09      148.55      6.13 o 
   5  -9   6       79.36       69.58      5.01 o 
   6  -9   6       29.42       23.65      3.66 o 
   7  -9   6       47.64       51.07      5.17 o 
   8  -9   6       18.16       19.27      5.06 o 
  -8  -8   6       80.73       70.12      5.31 o 
  -7  -8   6        1.06        5.57      1.97 o 
  -6  -8   6       85.91       83.39      4.45 o 
  -5  -8   6       12.02        9.36      2.62 o 
  -4  -8   6       24.97       27.13      2.81 o 
  -3  -8   6       93.57       89.03      2.88 o 
  -2  -8   6       10.02       11.63      1.43 o 
  -1  -8   6      313.78      300.13      5.21 o 
   0  -8   6        1.13        1.77      0.73 o 
   1  -8   6        1.12        0.51      0.77 o 
   2  -8   6       84.43       71.43      2.66 o 
   3  -8   6      113.22      103.46      3.76 o 
   4  -8   6       62.13       56.74      3.91 o 
   5  -8   6      384.89      351.86      9.87 o 
   6  -8   6        0.44        0.13      1.67 o 
   7  -8   6       29.89       29.61      4.15 o 
   8  -8   6        1.08       -0.91      2.22 o 
  -8  -7   6        6.12       13.46      1.83 o 
  -7  -7   6        3.02        7.24      1.57 o 
  -6  -7   6       41.15       38.18      2.71 o 
  -5  -7   6       42.75       45.07      2.68 o 
  -4  -7   6       35.14       30.19      2.84 o 
  -3  -7   6        8.08        6.04      1.10 o 
  -2  -7   6      337.41      339.27      5.40 o 
  -1  -7   6        8.86       10.92      1.05 o 
   0  -7   6      414.93      444.19      5.32 o 
   1  -7   6        1.13        2.43      0.64 o 
   2  -7   6       62.28       54.76      2.14 o 
   3  -7   6        3.97        7.43      1.58 o 
   4  -7   6       17.11       18.39      2.06 o 
   5  -7   6        3.40        3.45      2.21 o 
   6  -7   6       11.31        9.60      2.63 o 
   7  -7   6       21.89       19.50      3.58 o 
   8  -7   6        3.95        0.91      2.31 o 
  -9  -6   6       50.59       54.42      4.95 o 
  -8  -6   6        1.82        6.62      1.28 o 
  -7  -6   6      237.30      221.53      6.07 o 
  -6  -6   6        0.07        0.89      1.09 o 
  -5  -6   6       45.78       53.08      2.78 o 
  -4  -6   6        0.00       -0.10      0.99 o 
  -3  -6   6       45.61       44.63      1.69 o 
  -2  -6   6        7.14       11.26      0.95 o 
  -1  -6   6       21.11       19.75      1.04 o 
   0  -6   6       43.74       52.86      1.42 o 
   1  -6   6        8.66        9.48      1.25 o 
   2  -6   6       10.56        9.54      1.07 o 
   3  -6   6        2.08        0.23      1.16 o 
   4  -6   6       21.09       20.59      2.21 o 
   5  -6   6       13.35       12.80      1.89 o 
   6  -6   6        3.56        3.30      1.66 o 
   7  -6   6        0.00        2.61      2.52 o 
   8  -6   6        2.32        2.13      2.41 o 
  -9  -5   6       40.44       37.59      5.23 o 
  -8  -5   6        5.34       10.91      1.83 o 
  -7  -5   6       79.07       70.95      3.43 o 
  -6  -5   6       51.46       49.83      2.88 o 
  -5  -5   6      224.75      214.17      5.21 o 
  -4  -5   6        2.38        2.98      1.17 o 
  -3  -5   6        7.11        7.42      0.64 o 
  -2  -5   6       32.75       38.10      1.17 o 
  -1  -5   6       90.20       90.14      1.70 o 
   0  -5   6      156.57      159.81      2.38 o 
   1  -5   6      174.87      188.21      3.22 o 
   2  -5   6        2.08        1.39      0.79 o 
   3  -5   6      186.38      157.29      4.35 o 
   4  -5   6      154.47      143.50      4.47 o 
   5  -5   6      584.07      549.37      9.57 o 
   6  -5   6       37.35       35.80      2.93 o 
   7  -5   6        1.24        0.94      1.89 o 
   8  -5   6        1.54        3.04      2.37 o 
  -9  -4   6       95.32       81.73      6.08 o 
  -8  -4   6        2.59        6.44      2.11 o 
  -7  -4   6       78.56       70.58      6.84 o 
  -6  -4   6       15.63       19.13      2.18 o 
  -5  -4   6       88.48       93.83      3.56 o 
  -4  -4   6       12.38        8.22      0.80 o 
  -3  -4   6        5.91        7.87      0.70 o 
  -2  -4   6       38.20       35.55      1.16 o 
  -1  -4   6      476.70      509.18      5.01 o 
   0  -4   6       16.64       22.73      0.97 o 
   1  -4   6        2.10        2.75      1.24 o 
   2  -4   6      104.62       98.45      2.75 o 
   3  -4   6       52.36       50.61      2.12 o 
   4  -4   6      101.20      100.95      5.60 o 
   5  -4   6       44.02       41.64      2.91 o 
   6  -4   6      241.20      234.02      6.30 o 
   7  -4   6        0.08       -0.67      1.63 o 
   8  -4   6        0.97        3.63      2.53 o 
 -10  -3   6        2.88        1.27      4.25 o 
  -9  -3   6      124.58      113.64     11.15 o 
  -8  -3   6        4.53       11.39      2.34 o 
  -7  -3   6      192.12      184.39      5.33 o 
  -6  -3   6      278.97      266.63      5.43 o 
  -5  -3   6      106.86       96.97      3.55 o 
  -4  -3   6      482.42      521.45      6.83 o 
  -3  -3   6       50.98       49.27      1.42 o 
  -2  -3   6       76.78       75.45      1.77 o 
  -1  -3   6       20.38       22.43      0.97 o 
   0  -3   6      117.29      110.55      2.22 o 
   1  -3   6        7.73        9.54      0.72 o 
   2  -3   6       39.14       41.36      1.62 o 
   3  -3   6       15.62       17.27      1.64 o 
   4  -3   6      307.77      295.07      5.79 o 
   5  -3   6       60.95       54.69      3.47 o 
   6  -3   6      241.54      229.87      6.75 o 
   7  -3   6       39.48       39.74      3.49 o 
   8  -3   6        4.43        6.80      2.53 o 
 -10  -2   6       14.80       13.25      5.18 o 
  -9  -2   6       92.67       88.47      8.39 o 
  -8  -2   6       14.26       10.10      2.46 o 
  -7  -2   6      236.38      213.50      7.05 o 
  -6  -2   6      139.40      133.83      4.26 o 
  -5  -2   6       55.02       48.11      2.66 o 
  -4  -2   6       19.72       18.38      1.28 o 
  -3  -2   6       56.07       56.76      1.79 o 
  -2  -2   6       38.59       38.55      1.42 o 
  -1  -2   6       19.47       22.60      1.06 o 
   0  -2   6      342.96      372.79      4.99 o 
   1  -2   6      136.85      151.58      2.62 o 
   2  -2   6       25.60       27.38      1.19 o 
   3  -2   6       14.45        8.83      1.40 o 
   4  -2   6      352.71      345.18      6.35 o 
   5  -2   6      116.45      113.87      3.42 o 
   6  -2   6      309.22      298.18      8.72 o 
   7  -2   6        0.46        1.26      1.47 o 
   8  -2   6        7.19        8.29      2.57 o 
 -10  -1   6        1.30        2.58      2.06 o 
  -9  -1   6       26.62       33.72      3.27 o 
  -8  -1   6        0.76        7.90      3.46 o 
  -7  -1   6        0.50        3.08      1.61 o 
  -6  -1   6        5.98        3.76      1.58 o 
  -5  -1   6       89.56       87.75      3.36 o 
  -4  -1   6        3.68        2.88      0.83 o 
  -3  -1   6      350.63      397.25      4.89 o 
  -2  -1   6      448.32      478.43      4.78 o 
  -1  -1   6        0.00        2.03      0.51 o 
   0  -1   6      604.73      665.13      5.69 o 
   1  -1   6        0.47        0.42      0.41 o 
   2  -1   6       10.42       14.05      1.00 o 
   3  -1   6      135.28      132.82      3.12 o 
   4  -1   6      229.97      204.08      4.11 o 
   5  -1   6       42.25       34.63      1.95 o 
   6  -1   6      223.12      202.02      5.90 o 
   7  -1   6        7.97        6.11      2.06 o 
   8  -1   6       33.46       27.55      7.22 o 
 -10   0   6        8.40        6.89      2.78 o 
  -9   0   6       24.88       24.83      2.62 o 
  -8   0   6       37.69       32.47      2.96 o 
  -7   0   6       45.18       44.83      4.70 o 
  -6   0   6       69.78       68.99      3.29 o 
  -5   0   6       58.12       51.01      2.91 o 
  -4   0   6       24.24       21.15      1.36 o 
  -3   0   6        2.65        3.34      0.79 o 
  -2   0   6       62.32       54.05      1.73 o 
  -1   0   6      480.42      491.28      4.44 o 
   0   0   6      124.57      125.67      2.12 o 
   1   0   6        6.47        6.25      0.67 o 
   2   0   6        0.50        0.35      0.46 o 
   3   0   6       73.66       71.64      2.44 o 
   4   0   6        0.09       -0.13      0.80 o 
   5   0   6       22.76       18.37      1.82 o 
   6   0   6        6.25        6.84      1.14 o 
   7   0   6       10.88       14.24      2.59 o 
  -9   1   6        7.31       12.85      2.91 o 
  -8   1   6       20.57       22.98      2.59 o 
  -7   1   6       37.38       34.59      3.05 o 
  -6   1   6       86.05       74.10      4.05 o 
  -5   1   6      118.46      117.47      4.11 o 
  -4   1   6        3.20        3.35      0.87 o 
  -3   1   6      158.17      154.73      2.78 o 
  -2   1   6      132.85      143.54      2.53 o 
  -1   1   6        0.48        1.55      0.47 o 
   0   1   6      153.80      155.90      2.54 o 
   1   1   6       18.87       17.22      1.04 o 
   2   1   6       17.25       15.08      1.35 o 
   3   1   6       49.97       40.08      1.98 o 
   4   1   6        0.01        0.56      0.73 o 
   5   1   6       82.30       73.96      3.08 o 
   6   1   6       62.29       59.84      5.14 o 
   7   1   6       18.18       22.88      3.13 o 
 -10   2   6       49.34       47.48      4.93 o 
  -9   2   6       25.60       29.59      5.42 o 
  -8   2   6      124.26      122.97      5.81 o 
  -7   2   6       24.91       26.69      3.22 o 
  -6   2   6       20.60       18.02      3.26 o 
  -5   2   6       61.93       56.38      3.59 o 
  -4   2   6      139.95      153.72      4.05 o 
  -3   2   6       35.05       32.12      1.52 o 
  -2   2   6       31.23       27.12      1.32 o 
  -1   2   6      150.97      139.95      2.53 o 
   0   2   6        2.64        4.73      0.72 o 
   1   2   6      229.36      206.17      3.38 o 
   2   2   6      241.17      223.75      4.02 o 
   3   2   6        2.75        2.29      0.81 o 
   4   2   6        5.99        6.11      1.14 o 
   5   2   6       83.49       73.34      3.22 o 
   6   2   6        6.71       10.12      1.51 o 
   7   2   6        7.66       14.69      4.55 o 
  -9   3   6      120.07      103.82      5.52 o 
  -8   3   6        2.33        6.03      2.48 o 
  -7   3   6      240.63      223.43      7.50 o 
  -6   3   6        0.47       -0.26      1.69 o 
  -5   3   6      381.01      360.32      8.58 o 
  -4   3   6      311.53      309.45      5.83 o 
  -3   3   6       33.71       33.24      1.67 o 
  -2   3   6      152.55      148.33      3.05 o 
  -1   3   6      174.22      166.98      2.93 o 
   0   3   6      178.16      179.95      3.05 o 
   1   3   6       70.78       68.30      2.31 o 
   2   3   6        5.97        4.20      0.98 o 
   3   3   6       59.98       60.79      2.59 o 
   4   3   6      143.14      128.02      3.81 o 
   5   3   6       55.92       54.08      2.60 o 
   6   3   6       47.00       38.94      4.30 o 
  -9   4   6       82.87       72.46      5.85 o 
  -8   4   6       50.39       49.54      4.71 o 
  -7   4   6      175.24      175.98      6.78 o 
  -6   4   6        7.25        9.92      2.66 o 
  -5   4   6      281.11      276.21      8.68 o 
  -4   4   6       19.61       20.02      2.60 o 
  -3   4   6      895.00      856.63     10.92 o 
  -2   4   6      109.16      104.96      2.71 o 
  -1   4   6     1046.93      998.59      8.96 o 
   0   4   6       14.93       14.72      1.44 o 
   1   4   6      384.78      372.24      5.79 o 
   2   4   6       62.61       62.81      2.41 o 
   3   4   6      114.67      106.45      3.74 o 
   4   4   6        8.69        8.62      1.37 o 
   5   4   6       21.76       20.18      3.46 o 
   6   4   6       34.19       46.16      9.58 o 
  -9   5   6       54.89       52.24      6.10 o 
  -8   5   6       77.06       68.87      4.96 o 
  -7   5   6       12.24       12.92      2.88 o 
  -6   5   6       28.60       30.27      3.50 o 
  -5   5   6       73.68       80.74      5.31 o 
  -4   5   6       65.44       61.66      3.75 o 
  -3   5   6        4.73        6.39      2.43 o 
  -2   5   6       21.20       21.11      1.98 o 
  -1   5   6       14.82       11.60      1.40 o 
   0   5   6        8.82        8.03      1.26 o 
   1   5   6       60.61       57.87      2.42 o 
   2   5   6       84.39       88.60      3.01 o 
   3   5   6      133.28      124.21      5.26 o 
   4   5   6       20.57       17.78      1.96 o 
   5   5   6       52.24       48.77      5.02 o 
  -8   6   6      141.35      131.18      8.01 o 
  -7   6   6       10.47       11.06      2.87 o 
  -6   6   6       34.78       34.89      3.89 o 
  -5   6   6        0.15       -2.15      2.15 o 
  -4   6   6        2.78        1.94      2.22 o 
  -3   6   6        7.21        6.95      2.49 o 
  -2   6   6       44.24       43.16      4.02 o 
  -1   6   6        6.68        7.52      1.29 o 
   0   6   6      191.34      177.46      4.20 o 
   1   6   6       47.39       48.42      2.39 o 
   2   6   6        5.38        5.58      1.20 o 
   3   6   6       29.93       27.91      3.83 o 
   4   6   6       14.82       15.65      2.36 o 
  -8   7   6       53.04       56.13      6.53 o 
  -7   7   6       11.31       11.28      3.79 o 
  -6   7   6       13.08        2.68      6.08 o 
  -5   7   6        0.05       -0.16      2.19 o 
  -4   7   6       87.14       68.04     15.12 o 
  -3   7   6        0.16       -1.41      1.89 o 
  -2   7   6        0.10       -0.48      1.90 o 
  -1   7   6       73.25       78.05      3.40 o 
   0   7   6       78.32       79.02      2.96 o 
   1   7   6       75.95       79.89      3.09 o 
   2   7   6       67.85       66.56      2.66 o 
   3   7   6       11.04       14.57      2.87 o 
  -7   8   6       94.42       91.20      9.72 o 
  -6   8   6       37.13       34.25      7.25 o 
  -5   8   6      106.90      103.57      6.45 o 
  -4   8   6        8.30        4.86      5.89 o 
  -3   8   6       40.53       44.81      4.90 o 
  -2   8   6       89.53      101.47      6.06 o 
  -1   8   6       31.92       39.04      3.45 o 
   0   8   6       41.50       41.73      2.88 o 
   1   8   6       13.32       14.79      1.60 o 
   2   8   6        0.38        3.31      1.59 o 
  -6   9   6        0.02       -3.70      3.70 o 
  -5   9   6        8.06       10.13      4.53 o 
  -4   9   6       11.55       12.09      4.90 o 
  -3   9   6       41.17       53.51      8.17 o 
  -2   9   6       38.58       49.83      7.50 o 
  -1   9   6        9.24       13.98      2.89 o 
   0   9   6       73.57       76.17      5.75 o 
   1   9   6       79.45       89.80      5.38 o 
  -3  10   6       50.48       49.64      7.96 o 
  -2  10   6        7.84       10.31      2.53 o 
  -1 -15   7        7.67        5.34      2.22 o 
   0 -15   7        0.75        5.48      1.96 o 
   1 -15   7       17.82       22.88      3.40 o 
   2 -15   7        0.81        1.68      2.68 o 
   3 -15   7        0.15        4.56      3.51 o 
  -3 -14   7       32.01       33.22      4.47 o 
  -2 -14   7        0.10        2.57      1.66 o 
  -1 -14   7        2.29        2.51      4.42 o 
   0 -14   7        7.97        7.67      5.37 o 
   1 -14   7        3.84        2.53      2.84 o 
   2 -14   7       61.55       79.22      7.22 o 
   3 -14   7        2.52        4.77      3.69 o 
   4 -14   7       52.79       62.67      8.40 o 
  -4 -13   7       23.94       31.31      4.38 o 
  -3 -13   7       25.36       25.66      3.13 o 
  -2 -13   7       10.67       13.57      2.25 o 
  -1 -13   7       25.43       26.91      2.93 o 
   0 -13   7       28.87       30.66      3.56 o 
   1 -13   7       37.94       44.46      3.81 o 
   2 -13   7      161.17      178.64     10.48 o 
   3 -13   7        9.63       12.10      4.42 o 
   4 -13   7       50.70       53.75      8.04 o 
   5 -13   7       16.58       20.93      6.10 o 
  -5 -12   7        5.64       14.91      2.61 o 
  -4 -12   7       69.20       76.13      4.47 o 
  -3 -12   7       91.43       83.55      4.43 o 
  -2 -12   7       56.67       65.48      4.13 o 
  -1 -12   7        3.59        3.92      1.59 o 
   0 -12   7       31.16       31.55      3.07 o 
   1 -12   7        5.70        8.83      2.18 o 
   2 -12   7       72.36       70.69      6.83 o 
   3 -12   7       10.30       16.15      4.54 o 
   4 -12   7       42.47       33.08      6.39 o 
   5 -12   7       52.07       54.91      8.00 o 
   6 -12   7       16.78       12.29      5.41 o 
  -6 -11   7        2.32       -1.81      3.06 o 
  -5 -11   7      113.68      111.69      6.31 o 
  -4 -11   7       75.55       71.42      4.24 o 
  -3 -11   7     1225.61     1152.43     17.78 o 
  -2 -11   7      148.21      145.13      4.16 o 
  -1 -11   7      421.69      405.63      8.28 o 
   0 -11   7        3.82        2.18      1.52 o 
   1 -11   7       17.25       18.05      2.45 o 
   2 -11   7        7.03        9.03      4.00 o 
   3 -11   7        2.32       -0.36      2.94 o 
   4 -11   7       11.25       15.12      3.51 o 
   5 -11   7        1.41       -1.50      2.04 o 
   6 -11   7        3.81       -0.91      1.95 o 
   7 -11   7       13.09       15.66      6.16 o 
  -7 -10   7        1.14        8.59      3.74 o 
  -6 -10   7        2.50        3.85      1.50 o 
  -5 -10   7        0.93        4.00      1.78 o 
  -4 -10   7       43.81       40.37      3.53 o 
  -3 -10   7       54.13       50.18      3.33 o 
  -2 -10   7       66.99       66.91      2.83 o 
  -1 -10   7       38.17       42.19      2.33 o 
   0 -10   7        6.19        5.71      1.65 o 
   1 -10   7       98.90       88.15      3.09 o 
   2 -10   7        0.18       -0.50      1.20 o 
   3 -10   7       27.71       20.47      3.06 o 
   4 -10   7        1.12        1.73      1.92 o 
   5 -10   7        2.92        2.80      2.20 o 
   6 -10   7        1.07       -0.39      1.91 o 
   7 -10   7        1.70       -3.21      3.21 o 
  -8  -9   7       31.51       43.22      7.66 o 
  -7  -9   7       15.93       19.40      2.41 o 
  -6  -9   7       51.76       57.43      5.42 o 
  -5  -9   7        1.70        4.05      1.39 o 
  -4  -9   7        4.12        4.36      1.77 o 
  -3  -9   7        4.53        5.03      1.69 o 
  -2  -9   7       37.16       35.02      2.17 o 
  -1  -9   7        6.56        9.11      1.47 o 
   0  -9   7       22.28       23.46      1.96 o 
   1  -9   7       64.10       53.23      2.48 o 
   2  -9   7      173.03      148.68      4.68 o 
   3  -9   7       24.60       18.42      2.28 o 
   4  -9   7      201.54      175.82      6.79 o 
   5  -9   7       37.41       47.60      4.70 o 
   6  -9   7       12.53       15.07      3.14 o 
   7  -9   7      120.38      126.34      6.95 o 
  -8  -8   7       10.19       14.89      2.95 o 
  -7  -8   7       19.35       17.23      2.41 o 
  -6  -8   7       40.47       36.75      3.08 o 
  -5  -8   7        3.58        4.46      1.30 o 
  -4  -8   7        4.18        3.29      1.34 o 
  -3  -8   7      126.88      126.75      4.56 o 
  -2  -8   7      109.55       95.02      3.03 o 
  -1  -8   7        1.14        0.34      0.70 o 
   0  -8   7       30.85       24.12      1.48 o 
   1  -8   7        2.42        0.81      0.86 o 
   2  -8   7       19.26       10.44      1.85 o 
   3  -8   7       89.91       77.14      3.47 o 
   4  -8   7      145.48      131.66      5.95 o 
   5  -8   7       21.20       14.09      3.01 o 
   6  -8   7       55.38       47.34      5.29 o 
   7  -8   7        0.88        5.57      2.58 o 
   8  -8   7       11.58       16.39      3.46 o 
  -8  -7   7        1.77        9.34      1.51 o 
  -7  -7   7       45.51       37.19      2.99 o 
  -6  -7   7       10.72        6.41      1.77 o 
  -5  -7   7        4.41        4.67      1.34 o 
  -4  -7   7       90.00       89.31      3.88 o 
  -3  -7   7       44.87       43.80      2.49 o 
  -2  -7   7      500.20      496.65      6.26 o 
  -1  -7   7        0.29       -0.41      0.62 o 
   0  -7   7       18.42       25.63      1.17 o 
   1  -7   7       48.51       51.76      2.09 o 
   2  -7   7       43.53       40.47      2.72 o 
   3  -7   7       16.42       15.70      2.05 o 
   4  -7   7        6.28        4.59      1.44 o 
   5  -7   7        0.01       -1.04      1.47 o 
   6  -7   7        1.35        2.07      2.42 o 
   7  -7   7        0.01        1.81      2.22 o 
   8  -7   7        6.76        5.06      2.69 o 
  -9  -6   7       16.84       25.41      5.61 o 
  -8  -6   7        3.99        8.99      1.51 o 
  -7  -6   7        0.28        3.23      1.30 o 
  -6  -6   7        3.52        2.11      1.28 o 
  -5  -6   7       58.44       62.89      3.07 o 
  -4  -6   7       17.55       14.34      1.90 o 
  -3  -6   7      444.32      471.94      8.34 o 
  -2  -6   7       54.23       53.19      1.48 o 
  -1  -6   7      389.52      435.23      4.45 o 
   0  -6   7       70.70       69.89      1.72 o 
   1  -6   7        8.89       12.60      1.63 o 
   2  -6   7      112.30      120.84      4.29 o 
   3  -6   7      210.07      216.80      5.52 o 
   4  -6   7        4.04        2.25      1.34 o 
   5  -6   7      112.60      109.28      4.25 o 
   6  -6   7        1.35        1.57      1.83 o 
   7  -6   7        1.27       -0.93      2.15 o 
   8  -6   7       20.44       19.40      3.78 o 
  -9  -5   7        7.21       18.08      3.82 o 
  -8  -5   7       58.28       58.36      3.09 o 
  -7  -5   7       14.87       17.64      2.44 o 
  -6  -5   7        2.39        0.82      1.28 o 
  -5  -5   7       48.40       49.34      2.80 o 
  -4  -5   7      144.43      129.35      3.94 o 
  -3  -5   7        6.20        7.75      0.89 o 
  -2  -5   7      323.88      293.66      3.48 o 
  -1  -5   7      263.10      246.07      3.36 o 
   0  -5   7        2.74        2.50      0.58 o 
   1  -5   7      137.49      138.80      5.25 o 
   2  -5   7      105.51       97.15      2.96 o 
   3  -5   7     1407.96     1374.60     14.58 o 
   4  -5   7        6.80        8.35      1.70 o 
   5  -5   7      268.72      269.72      6.68 o 
   6  -5   7       21.37       23.56      2.65 o 
   7  -5   7        0.93        4.64      2.25 o 
   8  -5   7        8.60        7.59      2.80 o 
  -9  -4   7        6.46        9.43      3.61 o 
  -8  -4   7      247.13      215.61      6.30 o 
  -7  -4   7        0.57        2.88      1.43 o 
  -6  -4   7       69.51       67.05      3.33 o 
  -5  -4   7      164.21      158.63      4.63 o 
  -4  -4   7        6.08        4.76      0.78 o 
  -3  -4   7       81.81       72.53      1.93 o 
  -2  -4   7      403.43      383.93      4.11 o 
  -1  -4   7      136.64      133.91      2.14 o 
   0  -4   7      103.31      100.73      2.28 o 
   1  -4   7       99.87       95.87      2.70 o 
   2  -4   7       26.75       29.62      1.58 o 
   3  -4   7      881.03      849.33     11.72 o 
   4  -4   7       77.47       80.52      2.79 o 
   5  -4   7      322.59      324.09      7.40 o 
   6  -4   7        5.16        6.27      1.58 o 
   7  -4   7        1.50        0.82      1.61 o 
   8  -4   7        0.02        2.48      2.36 o 
  -9  -3   7       71.29       77.21      8.48 o 
  -8  -3   7      402.79      370.39     14.33 o 
  -7  -3   7        0.13        1.03      1.29 o 
  -6  -3   7      590.92      561.59      9.42 o 
  -5  -3   7       29.64       29.74      2.58 o 
  -4  -3   7       14.10       18.36      1.34 o 
  -3  -3   7      130.80      134.19      2.45 o 
  -2  -3   7       38.02       35.93      1.22 o 
  -1  -3   7       60.88       56.51      1.44 o 
   0  -3   7       57.94       43.95      1.59 o 
   1  -3   7       23.59       25.14      1.19 o 
   2  -3   7       20.81       19.61      1.79 o 
   3  -3   7      452.89      438.70      8.64 o 
   4  -3   7        0.75        0.97      0.80 o 
   5  -3   7      126.04      127.33      3.87 o 
   6  -3   7       54.33       56.58      3.95 o 
   7  -3   7       33.52       34.81      3.37 o 
   8  -3   7        7.53        2.30      2.31 o 
 -10  -2   7        5.29        4.14      4.71 o 
  -9  -2   7        2.39        5.82      3.50 o 
  -8  -2   7        6.75        8.26      2.17 o 
  -7  -2   7      153.85      144.86      4.82 o 
  -6  -2   7       16.52       15.73      2.14 o 
  -5  -2   7      224.23      228.68      5.44 o 
  -4  -2   7       87.03       95.73      2.89 o 
  -3  -2   7       50.67       42.72      1.50 o 
  -2  -2   7      526.30      587.27      6.86 o 
  -1  -2   7      115.55      127.23      2.39 o 
   0  -2   7      447.24      503.73      5.44 o 
   1  -2   7      335.97      350.29      4.65 o 
   2  -2   7        1.92        3.88      1.22 o 
   3  -2   7        1.20        0.06      1.12 o 
   4  -2   7      228.33      206.71      5.04 o 
   5  -2   7        0.45        1.62      1.76 o 
   6  -2   7       23.94       21.50      2.92 o 
   7  -2   7        0.18        4.45      1.76 o 
 -10  -1   7        1.66        3.15      2.24 o 
  -9  -1   7       16.64       27.56      7.39 o 
  -8  -1   7        2.68        3.25      1.94 o 
  -7  -1   7        0.19        2.66      1.59 o 
  -6  -1   7       17.60       19.76      2.38 o 
  -5  -1   7       19.26       20.24      2.33 o 
  -4  -1   7       23.38       30.06      2.37 o 
  -3  -1   7      567.04      560.56      7.00 o 
  -2  -1   7      352.27      364.94      4.27 o 
  -1  -1   7      660.13      717.61      6.44 o 
   0  -1   7        0.47        1.13      0.51 o 
   1  -1   7        2.30        0.61      0.56 o 
   2  -1   7        1.20        0.55      0.58 o 
   3  -1   7        6.52        2.50      1.44 o 
   4  -1   7       39.80       32.00      2.20 o 
   5  -1   7        0.31        3.46      2.44 o 
   6  -1   7        0.09        2.51      1.03 o 
   7  -1   7        2.15        6.47      1.99 o 
 -10   0   7        0.24       -2.69      2.69 o 
  -9   0   7       99.51       87.37     11.15 o 
  -8   0   7       10.67       12.09      2.62 o 
  -7   0   7       12.59        9.53      2.68 o 
  -6   0   7        0.05       -0.88      1.39 o 
  -5   0   7        4.51        3.06      1.79 o 
  -4   0   7        0.70        0.38      1.40 o 
  -3   0   7       15.42       14.50      1.12 o 
  -2   0   7      189.01      199.45      2.87 o 
  -1   0   7      154.92      144.04      2.25 o 
   0   0   7       34.68       39.36      1.39 o 
   1   0   7       11.91       10.83      1.11 o 
   2   0   7       29.00       25.27      1.83 o 
   3   0   7       33.28       25.47      1.91 o 
   4   0   7      103.47       85.81      3.55 o 
   5   0   7        9.94        8.84      1.55 o 
   6   0   7       11.61       12.67      1.58 o 
   7   0   7        7.81       16.61      4.33 o 
 -10   1   7       13.88       21.35      3.73 o 
  -9   1   7       53.64       49.14      6.00 o 
  -8   1   7        1.52        3.12      1.64 o 
  -7   1   7       90.43       88.77      4.86 o 
  -6   1   7        3.77        5.93      1.96 o 
  -5   1   7       63.17       63.07      3.11 o 
  -4   1   7       60.42       67.07      3.04 o 
  -3   1   7       13.68       16.29      1.23 o 
  -2   1   7        8.09        8.60      0.85 o 
  -1   1   7        0.02        0.15      0.53 o 
   0   1   7        0.21        0.37      0.52 o 
   1   1   7        6.00        5.38      0.89 o 
   2   1   7       38.47       31.90      1.91 o 
   3   1   7        0.33        0.06      0.72 o 
   4   1   7      369.45      336.17      9.14 o 
   5   1   7       26.28       24.94      2.21 o 
   6   1   7       25.41       23.30      2.16 o 
   7   1   7        4.98        8.36      3.24 o 
  -9   2   7      150.07      144.52     10.50 o 
  -8   2   7       69.36       64.51      4.40 o 
  -7   2   7       74.28       69.75      4.27 o 
  -6   2   7      352.70      342.74      8.88 o 
  -5   2   7        9.02       12.69      2.27 o 
  -4   2   7       47.21       46.46      2.65 o 
  -3   2   7       27.82       30.69      1.91 o 
  -2   2   7        0.35        0.40      0.92 o 
  -1   2   7       13.65       13.06      1.14 o 
   0   2   7      644.27      627.72      6.92 o 
   1   2   7       31.24       29.86      1.76 o 
   2   2   7      296.05      288.49      5.58 o 
   3   2   7        1.06        1.59      0.69 o 
   4   2   7       10.51        7.21      1.51 o 
   5   2   7        0.33        5.35      3.03 o 
   6   2   7        3.92       11.61      5.31 o 
  -9   3   7       27.92       31.23      5.01 o 
  -8   3   7       25.20       23.81      3.48 o 
  -7   3   7       34.19       34.08      4.67 o 
  -6   3   7        2.04        1.71      2.20 o 
  -5   3   7      248.93      246.48      7.77 o 
  -4   3   7      131.31      118.64      5.86 o 
  -3   3   7      683.79      656.46      9.21 o 
  -2   3   7     2030.28     1962.26     16.31 o 
  -1   3   7     1045.28      986.56      8.94 o 
   0   3   7      904.79      884.06      9.91 o 
   1   3   7      374.85      343.52      5.53 o 
   2   3   7       48.12       53.47      2.64 o 
   3   3   7       23.54       23.15      2.08 o 
   4   3   7      117.64      125.16      4.49 o 
   5   3   7       40.46       41.68      3.98 o 
   6   3   7       56.34       82.84     15.24 o 
  -9   4   7       59.05       65.87      8.89 o 
  -8   4   7       46.28       45.38      4.71 o 
  -7   4   7      103.78       96.99      5.22 o 
  -6   4   7        0.47       -0.11      2.32 o 
  -5   4   7        0.01        1.30      1.72 o 
  -4   4   7       16.32       16.32      2.55 o 
  -3   4   7       40.35       44.70      3.00 o 
  -2   4   7       78.47       83.95      3.17 o 
  -1   4   7        0.13       -0.12      0.74 o 
   0   4   7        0.69        0.92      0.84 o 
   1   4   7       31.33       37.17      2.10 o 
   2   4   7      151.89      146.70      4.28 o 
   3   4   7       48.04       45.68      3.67 o 
   4   4   7       32.84       49.81      5.78 o 
   5   4   7       57.34       62.25      6.31 o 
  -8   5   7      107.01      104.95      7.27 o 
  -7   5   7       13.28       12.15      4.61 o 
  -6   5   7        2.81       -1.28      1.29 o 
  -5   5   7        0.01        0.47      1.77 o 
  -4   5   7        9.21        7.16      2.83 o 
  -3   5   7      232.62      210.99     10.55 o 
  -2   5   7       11.73       13.63      2.08 o 
  -1   5   7       58.62       57.41      2.48 o 
   0   5   7       83.00       82.28      2.91 o 
   1   5   7       22.53       24.73      2.20 o 
   2   5   7       17.24       14.35      1.81 o 
   3   5   7        7.32        3.03      1.56 o 
   4   5   7       73.42       80.09      4.18 o 
  -8   6   7        1.66        0.36      2.65 o 
  -7   6   7        7.97        6.84      3.42 o 
  -6   6   7       32.33       30.69      4.79 o 
  -5   6   7        8.22        6.73      3.06 o 
  -4   6   7       88.57       86.27      5.69 o 
  -3   6   7        0.30        0.30      1.87 o 
  -2   6   7       10.43       11.40      2.87 o 
  -1   6   7       23.94       25.03      2.05 o 
   0   6   7        2.09        2.94      1.14 o 
   1   6   7       60.66       60.89      2.89 o 
   2   6   7       13.62       15.16      1.93 o 
   3   6   7        5.12        9.01      2.76 o 
  -7   7   7        1.47       -0.95      4.04 o 
  -6   7   7        0.06        0.67      3.93 o 
  -5   7   7        4.31        3.13      3.11 o 
  -4   7   7        6.59        3.54      2.62 o 
  -3   7   7       19.54       14.35      3.14 o 
  -2   7   7       43.92       45.47      3.57 o 
  -1   7   7       57.77       63.89      3.70 o 
   0   7   7      132.53      136.64      4.06 o 
   1   7   7        0.63        1.50      1.07 o 
   2   7   7       47.17       49.38      3.71 o 
  -6   8   7        3.65        0.52      3.95 o 
  -5   8   7       64.04       72.88      8.39 o 
  -4   8   7        2.05        0.14      3.55 o 
  -3   8   7      205.24      231.89     12.98 o 
  -2   8   7        0.02        0.90      1.47 o 
  -1   8   7      156.53      170.18      7.26 o 
   0   8   7       55.08       65.30      6.38 o 
   1   8   7        6.45       22.09      5.79 o 
  -4   9   7        2.36       -3.16      3.40 o 
  -3   9   7        0.90       -0.48      3.20 o 
  -2   9   7      126.41      127.05      6.58 o 
  -1   9   7        1.42       -1.09      1.54 o 
  -1 -15   8       43.98       49.98      3.98 o 
   0 -15   8        3.39        5.36      2.83 o 
   1 -15   8        9.44       20.36      4.54 o 
   2 -15   8        0.11       -1.63      2.91 o 
  -3 -14   8        6.19        5.87      3.36 o 
  -2 -14   8       16.67       21.45      3.83 o 
  -1 -14   8        7.74       13.46      2.17 o 
   0 -14   8       56.03       76.18     10.66 o 
   1 -14   8       59.79       73.91      6.72 o 
   2 -14   8       71.54       91.45      8.02 o 
   3 -14   8      165.28      198.77     11.75 o 
   4 -14   8       24.72       27.33      6.32 o 
  -5 -13   8        0.65        8.99      2.48 o 
  -4 -13   8       76.34       85.74      4.80 o 
  -3 -13   8       52.02       54.11      5.71 o 
  -2 -13   8      148.68      160.20      5.50 o 
  -1 -13   8        0.57        4.13      2.47 o 
   0 -13   8       15.22       24.37      3.63 o 
   1 -13   8        0.33        0.83      3.00 o 
   2 -13   8        2.76        2.38      3.30 o 
   3 -13   8        0.54        4.67      3.90 o 
   4 -13   8      114.04      128.58     10.23 o 
   5 -13   8        8.47        6.93      4.72 o 
  -6 -12   8       16.46       22.80      3.73 o 
  -5 -12   8       34.31       41.87      3.36 o 
  -4 -12   8        2.49        6.03      1.95 o 
  -3 -12   8      250.66      254.19      7.46 o 
  -2 -12   8       22.80       24.95      2.70 o 
  -1 -12   8       11.76       14.11      2.16 o 
   0 -12   8       29.76       39.00      5.06 o 
   1 -12   8       35.35       27.67      3.80 o 
   2 -12   8       27.71       37.13      6.20 o 
   3 -12   8        0.74        1.75      3.90 o 
   4 -12   8       17.82       15.84      5.07 o 
   5 -12   8        0.77        4.17      4.70 o 
   6 -12   8       36.16       34.91      7.46 o 
  -6 -11   8       15.86       17.26      4.35 o 
  -5 -11   8      201.30      195.47      6.18 o 
  -4 -11   8      106.43      101.92      4.87 o 
  -3 -11   8      194.29      187.07      6.11 o 
  -2 -11   8        2.18        1.14      1.48 o 
  -1 -11   8        7.77        7.31      1.69 o 
   0 -11   8        5.73        6.01      1.83 o 
   1 -11   8       70.74       61.24      3.41 o 
   2 -11   8        1.54        1.01      1.73 o 
   3 -11   8       85.44       58.53      4.56 o 
   4 -11   8        0.06       -0.75      1.96 o 
   5 -11   8        0.11       -0.84      2.06 o 
   6 -11   8        0.48       -1.11      2.20 o 
  -7 -10   8       35.60       49.30      5.34 o 
  -6 -10   8       84.86       78.94      3.85 o 
  -5 -10   8       20.41       21.61      3.20 o 
  -4 -10   8      295.61      301.68      6.91 o 
  -3 -10   8       13.71       13.12      2.23 o 
  -2 -10   8       49.68       51.98      2.54 o 
  -1 -10   8      196.78      178.02      5.21 o 
   0 -10   8       11.52       11.60      2.04 o 
   1 -10   8       45.42       37.17      2.81 o 
   2 -10   8       97.83      102.39      4.19 o 
   3 -10   8        0.58       -0.87      1.54 o 
   4 -10   8        1.23        1.47      1.95 o 
   5 -10   8       17.02       13.61      3.20 o 
   6 -10   8       26.76       26.81      4.33 o 
   7 -10   8        5.90        1.83      4.00 o 
  -8  -9   8       22.99       29.28      4.34 o 
  -7  -9   8       11.73       12.10      2.18 o 
  -6  -9   8       37.40       36.92      3.50 o 
  -5  -9   8       61.92       60.74      3.29 o 
  -4  -9   8       11.67       10.66      1.82 o 
  -3  -9   8      152.85      146.91      4.35 o 
  -2  -9   8       11.95       10.68      1.28 o 
  -1  -9   8       17.13       11.56      1.91 o 
   0  -9   8      202.09      177.56      4.18 o 
   1  -9   8      200.24      176.96      5.06 o 
   2  -9   8      327.38      282.20      6.56 o 
   3  -9   8      428.36      371.23      7.76 o 
   4  -9   8       36.47       32.81      3.94 o 
   5  -9   8       24.33       18.89      3.32 o 
   6  -9   8        1.39        1.90      2.23 o 
   7  -9   8       11.56        5.77      2.82 o 
  -8  -8   8       24.46       18.10      3.79 o 
  -7  -8   8        6.16        6.79      3.71 o 
  -6  -8   8       10.07        8.74      1.93 o 
  -5  -8   8       12.92       22.38      2.43 o 
  -4  -8   8      110.38      111.45      3.97 o 
  -3  -8   8        1.56        2.80      1.24 o 
  -2  -8   8      126.25      138.44      3.19 o 
  -1  -8   8        3.52        3.04      0.75 o 
   0  -8   8        3.24        0.79      0.92 o 
   1  -8   8        4.51        5.09      1.55 o 
   2  -8   8        0.00        0.56      1.22 o 
   3  -8   8        3.94        3.06      1.50 o 
   4  -8   8        5.86        5.82      1.73 o 
   5  -8   8       36.92       37.45      6.59 o 
   6  -8   8        4.78        4.86      2.45 o 
   7  -8   8        0.00       -1.01      1.97 o 
  -8  -7   8        0.06        2.19      2.76 o 
  -7  -7   8        5.67        8.40      1.92 o 
  -6  -7   8        2.72        6.42      2.01 o 
  -5  -7   8       21.26       24.08      2.51 o 
  -4  -7   8       20.51       20.54      2.14 o 
  -3  -7   8        1.00        1.08      1.06 o 
  -2  -7   8       28.87       30.06      1.78 o 
  -1  -7   8       98.66      104.57      2.25 o 
   0  -7   8       12.51       12.95      2.45 o 
   1  -7   8        0.70       -0.07      1.34 o 
   2  -7   8       35.58       34.71      2.85 o 
   3  -7   8        0.00       -1.06      1.06 o 
   4  -7   8       32.39       30.79      2.87 o 
   5  -7   8        4.53        4.37      2.15 o 
   6  -7   8        1.10        2.51      2.12 o 
   7  -7   8        3.53        2.82      2.11 o 
  -9  -6   8        1.12        6.46      3.23 o 
  -8  -6   8       13.03       18.19      2.79 o 
  -7  -6   8        1.59        2.56      1.56 o 
  -6  -6   8        3.02        2.14      1.47 o 
  -5  -6   8      212.08      216.61      5.56 o 
  -4  -6   8        0.78       -1.01      1.01 o 
  -3  -6   8      425.36      429.01      7.89 o 
  -2  -6   8       13.96       15.86      1.02 o 
  -1  -6   8        0.62        0.77      0.59 o 
   0  -6   8        7.20        7.23      1.22 o 
   1  -6   8      421.56      404.65      6.44 o 
   2  -6   8       81.45       77.13      2.95 o 
   3  -6   8     1084.54     1027.59     14.35 o 
   4  -6   8       21.06       18.86      2.43 o 
   5  -6   8       13.06       14.67      2.20 o 
   6  -6   8       52.24       50.10      6.10 o 
   7  -6   8        7.13        6.45      3.20 o 
  -9  -5   8      109.15      103.95      7.18 o 
  -8  -5   8      101.79      100.94      4.48 o 
  -7  -5   8       52.40       53.14      3.13 o 
  -6  -5   8       53.88       56.65      3.35 o 
  -5  -5   8       92.09       97.60      3.82 o 
  -4  -5   8       16.76       21.24      2.21 o 
  -3  -5   8        0.16        1.78      0.76 o 
  -2  -5   8       48.21       46.89      1.68 o 
  -1  -5   8      191.08      173.46      2.89 o 
   0  -5   8      114.58      112.26      3.22 o 
   1  -5   8      973.84      955.66     11.13 o 
   2  -5   8       75.59       68.85      2.77 o 
   3  -5   8      328.53      327.92      5.94 o 
   4  -5   8      162.38      157.20      4.17 o 
   5  -5   8      191.23      204.69      6.14 o 
   6  -5   8        4.92        5.59      1.80 o 
   7  -5   8      142.40      139.55      7.06 o 
  -9  -4   8      105.56      112.83     18.67 o 
  -8  -4   8       96.21       99.79      4.41 o 
  -7  -4   8       89.92       78.30      3.85 o 
  -6  -4   8      460.10      444.23      8.47 o 
  -5  -4   8       68.78       66.74      3.17 o 
  -4  -4   8       65.31       69.22      2.28 o 
  -3  -4   8        5.09        5.50      0.78 o 
  -2  -4   8        2.98        4.10      0.86 o 
  -1  -4   8      124.43      121.33      2.97 o 
   0  -4   8      474.45      469.96      6.83 o 
   1  -4   8        4.21        3.47      0.91 o 
   2  -4   8      863.25      820.51     11.67 o 
   3  -4   8       26.14       24.14      2.22 o 
   4  -4   8      349.15      349.90      7.11 o 
   5  -4   8      197.99      179.15      5.70 o 
   6  -4   8       35.24       39.47      4.43 o 
   7  -4   8       67.39       67.06      5.34 o 
  -9  -3   8       23.00       21.22      3.80 o 
  -8  -3   8      141.56      140.69      5.15 o 
  -7  -3   8       73.95       69.50      3.71 o 
  -6  -3   8       45.95       50.83      3.17 o 
  -5  -3   8      202.33      205.14      4.13 o 
  -4  -3   8       83.84       81.25      2.59 o 
  -3  -3   8       51.01       52.98      1.93 o 
  -2  -3   8      207.45      214.20      3.14 o 
  -1  -3   8      102.49      104.23      2.26 o 
   0  -3   8        5.16        7.51      0.95 o 
   1  -3   8      133.55      125.24      6.17 o 
   2  -3   8       25.99       22.20      2.06 o 
   3  -3   8      343.67      349.46      7.01 o 
   4  -3   8       37.26       31.95      2.21 o 
   5  -3   8        0.73       -0.23      1.11 o 
   6  -3   8       18.07       21.97      3.11 o 
   7  -3   8        9.49        7.61      2.12 o 
  -9  -2   8        3.01        4.00      2.40 o 
  -8  -2   8        0.02        0.86      2.50 o 
  -7  -2   8        5.97        6.57      1.89 o 
  -6  -2   8        4.73        3.61      1.65 o 
  -5  -2   8       95.69       99.02      3.81 o 
  -4  -2   8       46.45       43.53      2.10 o 
  -3  -2   8        0.05        0.91      0.57 o 
  -2  -2   8        1.00        0.61      0.63 o 
  -1  -2   8      134.11      134.31      2.63 o 
   0  -2   8       22.39       28.39      1.71 o 
   1  -2   8        1.06        1.06      0.91 o 
   2  -2   8      177.99      155.27      4.44 o 
   3  -2   8        9.30        6.54      1.88 o 
   4  -2   8      184.20      162.80      4.73 o 
   5  -2   8        4.57        3.74      1.08 o 
   6  -2   8        2.62        2.44      1.17 o 
   7  -2   8        2.22        1.71      1.69 o 
  -9  -1   8       10.38       10.31      2.39 o 
  -8  -1   8       20.80       20.54      3.07 o 
  -7  -1   8       22.32       31.25      3.44 o 
  -6  -1   8       16.82       14.16      2.71 o 
  -5  -1   8       52.05       55.40      3.08 o 
  -4  -1   8        2.23        5.39      2.00 o 
  -3  -1   8      352.17      381.21      5.11 o 
  -2  -1   8        0.02        1.39      0.75 o 
  -1  -1   8        5.27        9.32      0.97 o 
   0  -1   8        1.26        0.10      0.62 o 
   1  -1   8        5.27        4.93      1.12 o 
   2  -1   8        3.93        4.35      1.18 o 
   3  -1   8        0.38       -0.92      0.92 o 
   4  -1   8        0.46        0.58      1.10 o 
   5  -1   8        3.79        2.07      1.20 o 
   6  -1   8       30.65       29.90      2.22 o 
   7  -1   8       17.32       20.84      3.35 o 
  -9   0   8        0.74        2.39      2.22 o 
  -8   0   8       58.04       58.09      4.31 o 
  -7   0   8       28.97       27.11      3.45 o 
  -6   0   8       14.80       11.71      2.07 o 
  -5   0   8      103.29       94.45      3.74 o 
  -4   0   8      165.29      157.04      4.41 o 
  -3   0   8        1.81        3.18      1.05 o 
  -2   0   8      154.15      142.01      2.79 o 
  -1   0   8       15.47       19.97      1.29 o 
   0   0   8       22.15       18.96      1.52 o 
   1   0   8      188.55      153.85      3.81 o 
   2   0   8       31.81       32.74      2.25 o 
   3   0   8      220.71      195.95      5.38 o 
   4   0   8       20.13       16.65      2.05 o 
   5   0   8       15.82       14.74      1.86 o 
   6   0   8        3.40        2.62      1.62 o 
  -9   1   8       15.18       18.49      7.68 o 
  -8   1   8        0.37        3.88      4.35 o 
  -7   1   8       19.71       18.75      2.95 o 
  -6   1   8      154.12      147.50      5.85 o 
  -5   1   8       40.66       45.74      2.91 o 
  -4   1   8       36.40       36.14      2.53 o 
  -3   1   8       81.89       80.84      3.08 o 
  -2   1   8       39.91       37.88      1.71 o 
  -1   1   8      142.44      135.22      2.74 o 
   0   1   8      270.56      259.49      5.22 o 
   1   1   8        0.63        1.70      0.93 o 
   2   1   8        7.86        7.12      1.22 o 
   3   1   8       53.89       45.80      4.74 o 
   4   1   8       10.91        9.30      2.12 o 
   5   1   8        1.71        3.44      2.16 o 
   6   1   8       47.37       50.09      7.39 o 
  -9   2   8       25.15       24.84      4.58 o 
  -8   2   8        2.68        2.19      1.77 o 
  -7   2   8       64.59       64.71      4.41 o 
  -6   2   8       49.78       52.48      4.21 o 
  -5   2   8       28.31       31.11      3.27 o 
  -4   2   8      143.10      143.41      5.14 o 
  -3   2   8      149.71      147.11      4.81 o 
  -2   2   8       93.45       99.02      2.50 o 
  -1   2   8        4.34        4.37      1.05 o 
   0   2   8      110.34      111.75      3.50 o 
   1   2   8       20.97       17.59      1.79 o 
   2   2   8        7.69        6.94      1.35 o 
   3   2   8       33.58       34.09      2.83 o 
   4   2   8        7.68        7.96      1.57 o 
   5   2   8        0.04        3.25      2.62 o 
  -9   3   8       27.47       29.70      5.00 o 
  -8   3   8        2.11        2.64      1.78 o 
  -7   3   8       16.84       18.49      3.26 o 
  -6   3   8        0.10        1.51      1.78 o 
  -5   3   8      156.24      157.04      5.90 o 
  -4   3   8      311.81      312.46      7.77 o 
  -3   3   8      110.13      110.43      4.30 o 
  -2   3   8      206.45      196.89      4.26 o 
  -1   3   8        6.19        6.51      1.20 o 
   0   3   8       23.21       24.09      2.09 o 
   1   3   8        0.46        0.48      0.97 o 
   2   3   8        0.85        0.61      1.29 o 
   3   3   8        0.19        3.82      1.73 o 
   4   3   8        0.01        5.20      2.19 o 
   5   3   8        9.09       18.65      4.92 o 
  -8   4   8       10.92        9.68      3.38 o 
  -7   4   8        2.59        3.15      2.48 o 
  -6   4   8        0.42       -0.66      1.91 o 
  -5   4   8        0.18       -1.23      1.70 o 
  -4   4   8      101.57      105.34      6.04 o 
  -3   4   8       26.11       24.31      3.54 o 
  -2   4   8       32.38       37.16      2.33 o 
  -1   4   8        1.46        0.75      0.97 o 
   0   4   8       73.75       71.35      3.13 o 
   1   4   8       22.11       22.02      2.17 o 
   2   4   8       11.37        7.64      1.79 o 
   3   4   8        0.12        1.32      0.96 o 
   4   4   8       27.29       30.42      3.46 o 
  -8   5   8       61.17       68.36      6.61 o 
  -7   5   8        8.89        7.91      3.37 o 
  -6   5   8        0.29        2.95      2.13 o 
  -5   5   8       37.61       38.86      4.99 o 
  -4   5   8       13.64       19.70      3.63 o 
  -3   5   8       57.79       55.99      4.97 o 
  -2   5   8       57.48       56.81      3.41 o 
  -1   5   8       12.57       12.14      1.56 o 
   0   5   8        0.29        1.95      1.13 o 
   1   5   8        0.21       -0.89      1.01 o 
   2   5   8        2.90        3.60      2.18 o 
   3   5   8      103.64      129.53      5.39 o 
  -7   6   8        0.72        4.86      3.37 o 
  -6   6   8       81.44       84.26      9.19 o 
  -5   6   8        1.18        2.09      3.84 o 
  -4   6   8        0.51       -2.34      2.34 o 
  -3   6   8       38.44       36.87      4.88 o 
  -2   6   8       28.52       29.34      3.08 o 
  -1   6   8       50.61       58.22      3.15 o 
   0   6   8       22.62       27.76      2.53 o 
   1   6   8       42.30       49.80      3.17 o 
   2   6   8       32.00       37.30      7.77 o 
  -6   7   8        8.68       15.65      5.76 o 
  -5   7   8       63.98       63.33      8.18 o 
  -4   7   8       65.62       72.59      8.18 o 
  -3   7   8       79.95       78.58      5.70 o 
  -2   7   8       10.51       13.88      3.49 o 
  -1   7   8       29.05       26.50      3.58 o 
   0   7   8       13.07       15.72      2.65 o 
   1   7   8       10.08       13.84      4.41 o 
  -4   8   8       10.12       23.50      5.94 o 
  -3   8   8        3.17        3.34      2.25 o 
  -2   8   8       43.98       45.50      4.21 o 
  -1   8   8       38.05       49.72      8.40 o 
   0 -15   9       59.75       73.27      6.59 o 
   1 -15   9       14.66       34.98      5.58 o 
   2 -15   9       25.54       29.32      5.90 o 
  -3 -14   9       22.31       26.47      3.99 o 
  -2 -14   9       27.93       25.39      4.73 o 
  -1 -14   9        3.61        5.47      2.33 o 
   0 -14   9       60.91       70.62      6.26 o 
   1 -14   9       21.26       23.12      5.22 o 
   2 -14   9       26.34       35.31      6.25 o 
   3 -14   9        5.33        8.53      4.43 o 
   4 -14   9       37.14       38.53      7.32 o 
  -4 -13   9        7.68        9.60      4.17 o 
  -3 -13   9       18.44       25.35      3.93 o 
  -2 -13   9        2.01        5.98      2.18 o 
  -1 -13   9        0.47        3.30      1.90 o 
   0 -13   9       92.60      102.85     10.91 o 
   1 -13   9        4.24       12.33      3.99 o 
   2 -13   9       29.36       30.34      6.02 o 
   3 -13   9       38.10       57.25      8.01 o 
   4 -13   9        3.13        7.55      4.67 o 
   5 -13   9        7.63        7.03      5.02 o 
  -5 -12   9      467.89      449.87      9.61 o 
  -4 -12   9       38.47       39.01      5.08 o 
  -3 -12   9      200.52      210.95      8.72 o 
  -2 -12   9        0.00        1.16      3.77 o 
  -1 -12   9       27.52       26.60      3.53 o 
   0 -12   9        3.22        6.19      2.51 o 
   1 -12   9        1.46        0.19      2.43 o 
   2 -12   9        9.01        8.16      2.41 o 
   3 -12   9        0.47        0.48      1.77 o 
   4 -12   9        0.12        0.07      2.02 o 
   5 -12   9        8.01        3.12      2.54 o 
  -6 -11   9        2.28       10.52      2.00 o 
  -5 -11   9       28.43       32.54      2.87 o 
  -4 -11   9       26.16       25.09      2.66 o 
  -3 -11   9       39.93       41.42      6.70 o 
  -2 -11   9       10.46        9.22      2.56 o 
  -1 -11   9        7.83       12.33      2.98 o 
   0 -11   9        4.04        4.49      2.64 o 
   1 -11   9       15.69       10.46      2.08 o 
   2 -11   9        0.56       -0.11      1.53 o 
   3 -11   9        6.43        8.38      2.60 o 
   4 -11   9        6.42        1.98      2.41 o 
   5 -11   9        8.61        9.01      3.00 o 
   6 -11   9       32.79       35.81      4.73 o 
  -7 -10   9        0.11       12.13      9.08 o 
  -6 -10   9        0.16        3.20      1.52 o 
  -5 -10   9       11.98       18.01      2.30 o 
  -4 -10   9       30.48       31.49      2.65 o 
  -3 -10   9        9.69        9.76      1.59 o 
  -2 -10   9       38.70       36.71      3.82 o 
  -1 -10   9      104.20       91.42      6.66 o 
   0 -10   9      123.76      125.00      5.92 o 
   1 -10   9      168.63      138.26      4.77 o 
   2 -10   9      118.04      100.83      4.36 o 
   3 -10   9      142.21      137.35      6.29 o 
   4 -10   9       44.51       46.13      7.07 o 
   5 -10   9      177.32      180.12      7.83 o 
   6 -10   9       27.26       26.16      4.26 o 
  -7  -9   9       14.02       14.18      2.58 o 
  -6  -9   9        0.00        1.55      2.17 o 
  -5  -9   9       72.00       93.86      4.53 o 
  -4  -9   9       26.70       25.70      2.55 o 
  -3  -9   9        0.01        5.42      1.23 o 
  -2  -9   9       13.35        8.63      2.43 o 
  -1  -9   9        0.01        2.73      2.13 o 
   0  -9   9       14.63        8.64      1.93 o 
   1  -9   9      142.14      139.99      4.72 o 
   2  -9   9       49.63       37.90      2.91 o 
   3  -9   9       10.65        9.12      2.03 o 
   4  -9   9       40.92       34.46      4.10 o 
   5  -9   9        9.89        8.72      2.77 o 
   6  -9   9       42.72       41.05      4.91 o 
  -8  -8   9       14.21       16.70      3.50 o 
  -7  -8   9       14.26       16.62      3.13 o 
  -6  -8   9       34.49       40.19      3.13 o 
  -5  -8   9       16.45       22.94      3.81 o 
  -4  -8   9      150.38      153.89      4.57 o 
  -3  -8   9        0.07        2.28      1.04 o 
  -2  -8   9        4.51        6.51      1.11 o 
  -1  -8   9       21.06       22.33      2.20 o 
   0  -8   9       34.83       38.66      2.73 o 
   1  -8   9       12.20       12.15      2.00 o 
   2  -8   9        3.60        2.27      1.48 o 
   3  -8   9        4.00        3.75      1.59 o 
   4  -8   9        1.13        0.32      1.36 o 
   5  -8   9        0.06       -1.36      1.75 o 
   6  -8   9        9.53        9.45      3.15 o 
   7  -8   9       94.72      100.26      6.53 o 
  -8  -7   9        1.89        1.42      2.63 o 
  -7  -7   9        0.76        4.53      1.90 o 
  -6  -7   9       28.13       26.49      3.49 o 
  -5  -7   9       16.51       20.34      2.37 o 
  -4  -7   9       17.76       17.04      2.10 o 
  -3  -7   9       86.28      100.19      3.53 o 
  -2  -7   9        7.96        9.74      1.11 o 
  -1  -7   9        2.95        2.81      1.02 o 
   0  -7   9        7.43        8.65      1.48 o 
   1  -7   9        4.81        6.28      1.38 o 
   2  -7   9        0.10        0.25      1.22 o 
   3  -7   9       49.14       47.51      3.15 o 
   4  -7   9        2.78        5.78      2.57 o 
   5  -7   9        0.03        1.30      2.05 o 
   6  -7   9        0.35        1.29      2.01 o 
   7  -7   9       27.15       32.03      7.88 o 
  -9  -6   9       68.80       84.28      5.67 o 
  -8  -6   9       21.97       26.17      3.03 o 
  -7  -6   9      105.10       98.74      3.99 o 
  -6  -6   9      166.95      158.15      5.27 o 
  -5  -6   9       39.41       40.54      3.02 o 
  -4  -6   9      112.31      115.01      4.61 o 
  -3  -6   9      408.96      396.65      8.06 o 
  -2  -6   9        3.18        4.25      1.16 o 
  -1  -6   9        1.94        3.57      2.47 o 
   0  -6   9       65.10       63.59      2.69 o 
   1  -6   9     1020.52      993.40     11.91 o 
   2  -6   9       50.23       45.79      2.46 o 
   3  -6   9       97.14       97.05      3.44 o 
   4  -6   9        3.91        0.55      1.35 o 
   5  -6   9       83.26       71.41      4.47 o 
   6  -6   9        3.95        5.08      2.21 o 
   7  -6   9       28.63       19.17      3.65 o 
  -9  -5   9        0.30        4.39      2.51 o 
  -8  -5   9      173.34      156.08      5.69 o 
  -7  -5   9       22.26       20.92      2.60 o 
  -6  -5   9      128.48      134.38      4.74 o 
  -5  -5   9       45.31       48.29      2.91 o 
  -4  -5   9      342.90      325.68      6.49 o 
  -3  -5   9      196.85      202.73      3.86 o 
  -2  -5   9      295.55      290.99      3.61 o 
  -1  -5   9      303.61      296.74      4.28 o 
   0  -5   9      338.10      323.66      5.17 o 
   1  -5   9     1174.22     1137.43     13.02 o 
   2  -5   9      412.44      404.00      6.89 o 
   3  -5   9      496.67      493.25      7.92 o 
   4  -5   9       57.45       57.35      2.77 o 
   5  -5   9       27.28       26.75      2.93 o 
   6  -5   9        0.04        1.95      1.51 o 
   7  -5   9       73.47       57.74      9.30 o 
  -9  -4   9       13.27       14.85      3.35 o 
  -8  -4   9       82.64       71.25      4.25 o 
  -7  -4   9        8.27       10.87      2.18 o 
  -6  -4   9        0.38       -0.01      1.39 o 
  -5  -4   9       30.98       35.70      2.93 o 
  -4  -4   9      289.25      289.95      4.95 o 
  -3  -4   9        3.26        2.18      0.84 o 
  -2  -4   9      194.29      182.87      2.79 o 
  -1  -4   9       53.20       54.54      2.06 o 
   0  -4   9        2.26        0.31      0.87 o 
   1  -4   9      150.27      158.25      9.73 o 
   2  -4   9       12.69       15.49      1.90 o 
   3  -4   9       34.73       33.33      2.54 o 
   4  -4   9      178.49      181.98      5.22 o 
   5  -4   9      103.38      101.28      3.57 o 
   6  -4   9       35.27       41.58      3.80 o 
   7  -4   9       98.54      109.11      5.19 o 
  -9  -3   9       20.86       17.98      3.88 o 
  -8  -3   9       14.08       18.03      2.88 o 
  -7  -3   9       83.06       81.36      3.99 o 
  -6  -3   9       21.29       24.76      2.68 o 
  -5  -3   9       29.27       28.56      2.38 o 
  -4  -3   9      179.70      186.08      3.97 o 
  -3  -3   9       25.87       28.67      1.80 o 
  -2  -3   9       80.45      100.96      2.54 o 
  -1  -3   9       72.33       85.20      3.30 o 
   0  -3   9       60.33       48.06      4.57 o 
   1  -3   9       85.01       90.49      8.82 o 
   2  -3   9      356.81      325.96      6.96 o 
   3  -3   9        6.75        5.43      1.69 o 
   4  -3   9       96.15       88.52      3.65 o 
   5  -3   9        4.30        1.80      1.02 o 
   6  -3   9        3.85        4.55      2.01 o 
  -9  -2   9        0.31       24.48      5.90 o 
  -8  -2   9        0.06        4.35      1.88 o 
  -7  -2   9       26.05       27.23      2.94 o 
  -6  -2   9       38.34       43.88      3.71 o 
  -5  -2   9       30.87       32.44      2.07 o 
  -4  -2   9      129.27      131.09      3.78 o 
  -3  -2   9       94.26      102.36      3.31 o 
  -2  -2   9        0.07        0.65      0.66 o 
  -1  -2   9       12.14       11.76      1.32 o 
   0  -2   9       29.61       29.30      1.98 o 
   1  -2   9       24.59       28.73      2.47 o 
   2  -2   9      179.01      156.31      4.80 o 
   3  -2   9       32.39       25.47      2.40 o 
   4  -2   9        7.12        5.54      1.27 o 
   5  -2   9        1.72        1.25      0.87 o 
   6  -2   9        5.75        9.04      2.31 o 
  -9  -1   9       21.88       18.71      3.38 o 
  -8  -1   9        3.53        4.16      1.81 o 
  -7  -1   9       11.81       11.77      2.60 o 
  -6  -1   9        3.90        0.62      1.82 o 
  -5  -1   9       85.78       84.41      4.31 o 
  -4  -1   9        3.62        6.43      1.42 o 
  -3  -1   9      111.22      110.69      3.50 o 
  -2  -1   9        0.71        1.05      0.82 o 
  -1  -1   9       26.24       16.81      1.52 o 
   0  -1   9       39.00       38.89      2.12 o 
   1  -1   9        1.86        1.89      1.06 o 
   2  -1   9      107.31       78.07      3.43 o 
   3  -1   9        1.36        1.50      1.08 o 
   4  -1   9       16.18       21.74      2.59 o 
   5  -1   9        3.19        8.41      1.60 o 
   6  -1   9        6.12        4.05      1.82 o 
  -9   0   9       19.48       21.49      4.15 o 
  -8   0   9       24.02       23.99      3.37 o 
  -7   0   9       19.59       24.30      3.13 o 
  -6   0   9        0.01        2.02      1.77 o 
  -5   0   9        5.32        4.97      1.60 o 
  -4   0   9        0.73        0.28      0.99 o 
  -3   0   9       73.16       75.46      3.03 o 
  -2   0   9       59.37       51.65      1.89 o 
  -1   0   9        1.72        0.86      0.85 o 
   0   0   9      188.11      159.77      4.14 o 
   1   0   9       13.30       15.67      1.64 o 
   2   0   9      406.94      360.43      9.34 o 
   3   0   9       69.14       62.48      3.28 o 
   4   0   9       58.41       49.59      3.31 o 
   5   0   9       27.18       36.21      4.14 o 
  -9   1   9        1.49        4.44      2.64 o 
  -8   1   9       66.31       63.43      4.66 o 
  -7   1   9       10.55       10.86      2.61 o 
  -6   1   9        0.00        0.61      1.72 o 
  -5   1   9        7.00        6.45      2.03 o 
  -4   1   9       70.73       67.90      3.84 o 
  -3   1   9      115.03      112.62      3.66 o 
  -2   1   9      184.16      190.06      4.11 o 
  -1   1   9       51.31       47.84      2.48 o 
   0   1   9       97.15       96.99      3.35 o 
   1   1   9       40.00       35.66      2.33 o 
   2   1   9       47.84       55.25      3.95 o 
   3   1   9        1.32        1.94      0.88 o 
   4   1   9       19.00       18.48      2.32 o 
   5   1   9        0.46        2.81      1.51 o 
  -9   2   9       14.33       15.72      3.90 o 
  -8   2   9        0.77        3.70      2.72 o 
  -7   2   9       42.22       39.68      4.14 o 
  -6   2   9       11.07       11.38      2.51 o 
  -5   2   9      260.72      273.79      7.77 o 
  -4   2   9      448.11      447.57      9.10 o 
  -3   2   9      264.75      264.71      5.67 o 
  -2   2   9      276.00      279.26      5.20 o 
  -1   2   9       81.52       77.20      3.14 o 
   0   2   9        0.28       -0.25      0.72 o 
   1   2   9        0.99        1.22      1.10 o 
   2   2   9        1.40        0.84      1.75 o 
   3   2   9        2.53        4.30      1.99 o 
   4   2   9        0.16        6.96      1.82 o 
  -8   3   9        7.47        7.88      4.39 o 
  -7   3   9      109.23      109.32      5.80 o 
  -6   3   9        5.15        5.54      2.19 o 
  -5   3   9      406.04      416.48     12.21 o 
  -4   3   9        5.08        4.56      2.63 o 
  -3   3   9       61.41       66.82      3.12 o 
  -2   3   9        0.01        0.48      1.06 o 
  -1   3   9       12.65       13.03      1.77 o 
   0   3   9       52.77       53.63      4.05 o 
   1   3   9       26.15       26.20      2.39 o 
   2   3   9       20.87       26.23      2.76 o 
   3   3   9        6.30       13.43      2.51 o 
   4   3   9        0.07       -0.76      2.16 o 
  -8   4   9       10.41       10.72      3.67 o 
  -7   4   9        0.41        0.31      2.40 o 
  -6   4   9       25.52       24.80      4.42 o 
  -5   4   9       64.53       55.83      5.41 o 
  -4   4   9       20.84       24.28      3.83 o 
  -3   4   9        0.60        2.31      1.41 o 
  -2   4   9      148.19      152.42      4.50 o 
  -1   4   9      140.78      144.19      4.51 o 
   0   4   9        0.71        2.19      1.72 o 
   1   4   9       19.90       28.26      2.54 o 
   2   4   9       87.83       86.66      4.32 o 
   3   4   9        7.09        8.85      2.09 o 
  -7   5   9        5.42        5.84      5.00 o 
  -6   5   9        2.88       -1.45      3.98 o 
  -5   5   9       17.40       16.67      3.99 o 
  -4   5   9       23.23       24.88      4.16 o 
  -3   5   9        5.10        8.18      1.93 o 
  -2   5   9       12.04       15.23      3.20 o 
  -1   5   9       41.28       44.56      3.41 o 
   0   5   9       49.72       56.11      3.12 o 
   1   5   9        1.07        3.60      1.98 o 
   2   5   9      135.05      142.80     11.15 o 
  -6   6   9        2.99        4.59      4.90 o 
  -5   6   9       27.58       48.29      7.72 o 
  -4   6   9       58.70       59.92      7.54 o 
  -3   6   9       25.24       33.81      3.38 o 
  -2   6   9      110.01      112.24      5.02 o 
  -1   6   9        2.81        2.34      2.11 o 
   0   6   9       66.57       62.21      5.89 o 
   1   6   9       16.29       25.70      3.51 o 
  -4   7   9       10.56        9.45      4.76 o 
  -3   7   9       17.71       17.22      3.17 o 
  -2   7   9       49.78       57.20      6.32 o 
  -1   7   9        0.00        0.49      1.73 o 
   0 -15  10       82.25      117.34      8.04 o 
   1 -15  10       37.18       58.22      6.45 o 
  -3 -14  10        1.34        2.49      4.28 o 
  -2 -14  10        3.72        3.49      5.06 o 
  -1 -14  10        0.24        0.57      4.77 o 
   0 -14  10       31.44       28.03      5.07 o 
   1 -14  10        1.56       13.39      4.43 o 
   2 -14  10       57.67       79.95      7.83 o 
   3 -14  10       22.09       34.47      7.04 o 
  -4 -13  10        6.82       12.82      2.74 o 
  -3 -13  10        1.01        3.37      1.74 o 
  -2 -13  10        0.02       -0.02      4.69 o 
  -1 -13  10       23.53       24.54      3.50 o 
   0 -13  10        2.76        0.27      2.50 o 
   1 -13  10        1.29        2.28      3.33 o 
   2 -13  10        0.13        5.34      4.31 o 
   3 -13  10        3.52        4.78      2.49 o 
   4 -13  10        3.52        5.67      3.83 o 
  -5 -12  10      177.47      158.48      8.15 o 
  -4 -12  10        1.95        3.02      2.34 o 
  -3 -12  10        2.32        5.62      3.63 o 
  -2 -12  10       14.98       26.56      6.75 o 
  -1 -12  10        7.10        8.28      7.98 o 
   0 -12  10        1.36        2.24      2.45 o 
   1 -12  10       20.86       16.83      3.39 o 
   2 -12  10       15.56       22.30      3.35 o 
   3 -12  10       23.20       20.90      3.51 o 
   4 -12  10        2.27        1.43      2.34 o 
   5 -12  10      146.55      171.63     12.35 o 
  -6 -11  10      143.81      138.96      5.27 o 
  -5 -11  10        3.76        7.41      2.30 o 
  -4 -11  10       39.01       46.99      4.55 o 
  -3 -11  10       75.14       68.57      5.02 o 
  -2 -11  10        0.03       -1.20      4.10 o 
  -1 -11  10       31.89       26.21      3.70 o 
   0 -11  10       13.69       20.17      5.98 o 
   1 -11  10       13.44        7.99      1.99 o 
   2 -11  10        0.00       -0.13      1.51 o 
   3 -11  10       38.07       27.22      4.97 o 
   4 -11  10        1.97        0.97      2.16 o 
   5 -11  10        1.22        8.08      2.92 o 
  -7 -10  10       20.10       26.35      4.43 o 
  -6 -10  10       16.40       14.19      3.05 o 
  -5 -10  10       34.40       31.99      2.78 o 
  -4 -10  10        6.14        6.07      3.34 o 
  -3 -10  10       13.24       17.43      5.59 o 
  -2 -10  10      201.52      188.81     12.24 o 
  -1 -10  10       77.50       69.97      5.01 o 
   0 -10  10      397.66      345.99      9.95 o 
   1 -10  10      139.19      128.67      5.44 o 
   2 -10  10       32.85       25.54      2.85 o 
   3 -10  10        0.25       -0.97      1.45 o 
   4 -10  10       10.39        9.62      3.92 o 
   5 -10  10        7.94        6.46      2.88 o 
   6 -10  10        0.09        2.08      2.54 o 
  -7  -9  10       12.87       17.66      2.69 o 
  -6  -9  10       12.40       15.79      2.35 o 
  -5  -9  10        3.76        1.50      1.86 o 
  -4  -9  10       13.06       11.70      1.98 o 
  -3  -9  10        9.44        8.90      2.56 o 
  -2  -9  10        1.58        2.76      4.36 o 
  -1  -9  10       15.28       18.29      3.24 o 
   0  -9  10        1.27        1.95      1.43 o 
   1  -9  10       32.38       38.50      3.00 o 
   2  -9  10        0.29       -0.63      1.42 o 
   3  -9  10       24.35       29.06      3.01 o 
   4  -9  10        0.38        2.43      2.14 o 
   5  -9  10        0.24       -1.83      1.83 o 
   6  -9  10       23.02       32.70      4.74 o 
  -8  -8  10        2.57        1.84      2.80 o 
  -7  -8  10       25.93       31.67      5.09 o 
  -6  -8  10       24.39       28.75      3.38 o 
  -5  -8  10        0.47        4.64      1.61 o 
  -4  -8  10       29.76       35.58      3.08 o 
  -3  -8  10       76.67       76.21      3.48 o 
  -2  -8  10        0.34       -1.35      3.26 o 
  -1  -8  10        2.56       10.66      1.65 o 
   0  -8  10       15.60       12.43      1.97 o 
   1  -8  10        6.28        1.59      1.43 o 
   2  -8  10       50.90       43.65      3.19 o 
   3  -8  10       12.62       13.95      2.32 o 
   4  -8  10       18.62       20.92      2.68 o 
   5  -8  10       30.98       24.43      5.06 o 
   6  -8  10      107.09      114.24     14.04 o 
  -8  -7  10       12.78       14.32      2.99 o 
  -7  -7  10      162.79      157.03      6.55 o 
  -6  -7  10        7.50       12.35      2.43 o 
  -5  -7  10      291.17      288.32      7.90 o 
  -4  -7  10        0.82        2.06      1.56 o 
  -3  -7  10       26.03       30.94      3.23 o 
  -2  -7  10        0.78        2.92      2.31 o 
  -1  -7  10      174.28      174.77      4.28 o 
   0  -7  10       54.52       49.00      2.62 o 
   1  -7  10      637.49      614.29      9.07 o 
   2  -7  10        1.52        1.08      1.05 o 
   3  -7  10       18.27       13.44      2.28 o 
   4  -7  10       73.53       69.87      4.02 o 
   5  -7  10        0.04        2.63      1.72 o 
   6  -7  10       35.18       38.80      4.82 o 
  -8  -6  10       33.94       37.97      4.23 o 
  -7  -6  10       73.65       71.87      4.01 o 
  -6  -6  10       39.45       44.99      3.33 o 
  -5  -6  10       29.02       30.12      2.76 o 
  -4  -6  10      101.42      103.25      3.79 o 
  -3  -6  10      197.08      194.54      4.67 o 
  -2  -6  10       45.78       47.01      3.35 o 
  -1  -6  10     1575.98     1561.32     17.08 o 
   0  -6  10        7.26        7.77      1.47 o 
   1  -6  10     1011.74     1009.66     15.50 o 
   2  -6  10        6.07        5.29      1.44 o 
   3  -6  10      249.00      256.46      5.75 o 
   4  -6  10       12.84       13.03      2.33 o 
   5  -6  10      150.79      150.79      5.75 o 
   6  -6  10        5.91        7.02      2.48 o 
  -9  -5  10       35.15       30.50      4.75 o 
  -8  -5  10      205.54      189.51      6.42 o 
  -7  -5  10       71.26       64.21      3.85 o 
  -6  -5  10      133.25      129.14      4.74 o 
  -5  -5  10       19.53       23.91      2.46 o 
  -4  -5  10       44.59       43.64      2.70 o 
  -3  -5  10       54.75       62.93      2.92 o 
  -2  -5  10      387.56      377.66      6.43 o 
  -1  -5  10       26.87       41.70      2.80 o 
   0  -5  10      561.58      546.20      8.21 o 
   1  -5  10        0.07       -0.58      1.02 o 
   2  -5  10      176.07      169.83      4.58 o 
   3  -5  10      280.18      290.82      6.20 o 
   4  -5  10       44.21       51.06      2.81 o 
   5  -5  10       94.21       98.85      4.94 o 
   6  -5  10       45.29       45.51      4.23 o 
  -9  -4  10       28.83       36.16      5.03 o 
  -8  -4  10       74.18       74.18      4.29 o 
  -7  -4  10      193.65      177.15      5.78 o 
  -6  -4  10       24.68       24.06      3.18 o 
  -5  -4  10       57.04       59.86      4.30 o 
  -4  -4  10       27.60       31.15      2.14 o 
  -3  -4  10        2.25        2.21      0.88 o 
  -2  -4  10       36.86       39.00      3.07 o 
  -1  -4  10      187.02      189.02      4.52 o 
   0  -4  10       15.82       17.53      2.05 o 
   1  -4  10      316.67      339.40     10.84 o 
   2  -4  10        1.69        1.59      1.15 o 
   3  -4  10        1.23        1.43      1.14 o 
   4  -4  10       38.16       40.65      3.01 o 
   5  -4  10        4.49        6.77      3.30 o 
   6  -4  10      197.99      206.55      6.99 o 
  -9  -3  10       21.15       17.92      7.45 o 
  -8  -3  10        2.88        4.10      2.40 o 
  -7  -3  10       32.66       33.11      3.19 o 
  -6  -3  10        0.00       -1.61      1.82 o 
  -5  -3  10        0.69        6.90      2.04 o 
  -4  -3  10       49.23       53.55      2.44 o 
  -3  -3  10      159.82      165.90      4.19 o 
  -2  -3  10       15.91       17.26      1.63 o 
   0  -3  10      138.59      115.42      4.96 o 
   1  -3  10       10.50       22.91      3.98 o 
   2  -3  10      136.99      120.44      4.39 o 
   3  -3  10        3.79        1.77      1.47 o 
   4  -3  10        4.32        3.33      1.20 o 
   5  -3  10        0.06        0.73      2.41 o 
   6  -3  10       46.17       51.40      4.36 o 
  -9  -2  10       15.85       14.96      3.97 o 
  -8  -2  10        3.59        5.62      2.43 o 
  -7  -2  10       10.07       21.69      3.16 o 
  -6  -2  10       13.78       14.30      2.44 o 
  -5  -2  10       74.92       85.07      3.42 o 
  -4  -2  10       10.76       10.35      1.61 o 
  -3  -2  10        2.37        9.12      1.81 o 
  -2  -2  10        2.42        2.94      1.03 o 
  -1  -2  10        0.29        5.52      1.21 o 
   0  -2  10       31.79       31.02      2.65 o 
   1  -2  10        3.60        2.97      1.04 o 
   2  -2  10        8.25        6.73      1.59 o 
   3  -2  10       27.49       20.23      2.33 o 
   4  -2  10       10.67        9.64      1.74 o 
   5  -2  10        0.90        4.35      1.77 o 
  -9  -1  10       10.28       11.78      3.38 o 
  -8  -1  10       41.85       43.50      4.44 o 
  -7  -1  10       39.13       40.52      4.10 o 
  -6  -1  10      124.29      117.77      4.54 o 
  -5  -1  10       10.32       10.39      1.53 o 
  -4  -1  10      109.36       97.69      3.58 o 
  -3  -1  10        2.26        2.47      1.11 o 
  -2  -1  10       70.00       60.14      2.78 o 
  -1  -1  10      286.41      244.05      5.29 o 
   0  -1  10      145.96      123.74      4.43 o 
   1  -1  10      302.22      242.74      6.39 o 
   2  -1  10        0.38        1.90      1.44 o 
   3  -1  10       17.76       19.61      2.35 o 
   4  -1  10       11.03        7.15      3.63 o 
   5  -1  10      110.50      117.64      9.60 o 
  -9   0  10        2.41        8.56      3.21 o 
  -8   0  10      134.05      128.61      7.74 o 
  -7   0  10       36.16       40.88      4.58 o 
  -6   0  10      199.37      184.29      6.70 o 
  -5   0  10       17.00       34.66      3.15 o 
  -4   0  10      128.77      122.45      4.03 o 
  -3   0  10       29.43       35.97      2.50 o 
  -2   0  10      118.85      107.15      3.64 o 
  -1   0  10       33.40       35.51      2.55 o 
   0   0  10        3.23        4.49      1.28 o 
   1   0  10        6.32        7.57      1.44 o 
   2   0  10        0.55        1.04      0.97 o 
   3   0  10       14.54       16.26      2.21 o 
   4   0  10       86.83       80.51      7.17 o 
   5   0  10       92.32      102.67      5.82 o 
  -8   1  10        3.15        5.64      2.81 o 
  -7   1  10       75.74       85.99      5.20 o 
  -6   1  10       82.23       90.08      4.96 o 
  -5   1  10       64.46       65.99      5.47 o 
  -4   1  10       74.12       74.28      3.61 o 
  -3   1  10        4.88        6.74      1.47 o 
  -2   1  10      405.45      405.02      8.50 o 
  -1   1  10        0.40        3.93      1.23 o 
   0   1  10       26.49       24.31      2.22 o 
   1   1  10        6.99        6.62      1.51 o 
   2   1  10        0.00       -0.90      0.90 o 
   3   1  10        2.14        2.41      0.89 o 
   4   1  10        0.15        2.49      2.11 o 
  -8   2  10        9.59        8.87      3.46 o 
  -7   2  10       13.68       16.39      3.10 o 
  -6   2  10      258.35      259.30     13.53 o 
  -5   2  10       39.68       52.38      5.15 o 
  -4   2  10      230.50      239.96     11.65 o 
  -3   2  10      252.96      253.40      5.81 o 
  -2   2  10        0.31        0.92      1.33 o 
  -1   2  10       86.37       77.80      3.34 o 
   0   2  10       13.38       14.54      2.21 o 
   1   2  10       36.88       45.56      3.40 o 
   2   2  10       16.10       22.90      2.70 o 
   3   2  10       53.29       51.98      4.58 o 
  -7   3  10        0.05        2.47      4.23 o 
  -6   3  10       95.52      124.67      7.40 o 
  -5   3  10       41.52       49.51      6.60 o 
  -4   3  10       29.63       29.69      3.21 o 
  -3   3  10       45.13       53.73      3.60 o 
  -2   3  10       24.58       26.49      2.81 o 
  -1   3  10        0.66        3.72      1.69 o 
   0   3  10        0.44        0.17      1.09 o 
   1   3  10       41.65       42.97      5.27 o 
   2   3  10        2.03        3.98      2.18 o 
   3   3  10       99.01      109.69      9.51 o 
  -7   4  10       49.43       58.74      9.21 o 
  -6   4  10        0.02       -0.02      4.02 o 
  -5   4  10       66.65       64.13      5.99 o 
  -4   4  10        4.14        2.61      1.72 o 
  -3   4  10        1.71        1.45      2.03 o 
  -2   4  10        9.41        6.88      3.17 o 
  -1   4  10       30.99       33.34      3.21 o 
   0   4  10       75.11       82.73      3.75 o 
   1   4  10      138.73      165.82      9.20 o 
   2   4  10       19.33       25.04      5.59 o 
  -6   5  10        0.90        0.37      4.32 o 
  -5   5  10        6.79       12.60      5.05 o 
  -4   5  10        2.54        1.98      2.30 o 
  -3   5  10       28.92       34.02      4.25 o 
  -2   5  10        7.54        4.55      4.50 o 
  -1   5  10       59.09       61.28     13.40 o 
   0   5  10       68.63       85.82      5.20 o 
  -4   6  10        3.51        2.58      2.20 o 
  -3   6  10        7.65       11.07      3.25 o 
  -2   6  10       40.68       41.12      6.32 o 
  -3 -14  11        5.88        8.32      5.72 o 
  -2 -14  11        2.33        5.53      5.42 o 
  -1 -14  11        1.04       -3.41      4.79 o 
   0 -14  11       12.21       22.09      4.63 o 
   1 -14  11       12.20       20.04      4.85 o 
   2 -14  11       40.21       45.07      7.13 o 
  -4 -13  11       26.36       25.12      7.03 o 
  -3 -13  11        3.51        7.22      5.35 o 
  -2 -13  11       17.88       19.83      6.58 o 
  -1 -13  11        1.94        2.22      5.12 o 
   0 -13  11       30.37       34.96      4.44 o 
   1 -13  11        6.62        7.22      4.16 o 
   2 -13  11       80.70      107.17      8.91 o 
   3 -13  11       16.96       19.74      3.67 o 
  -5 -12  11        4.32        9.13      2.77 o 
  -4 -12  11       19.62       18.17      6.76 o 
  -3 -12  11       41.97       49.06      8.95 o 
  -2 -12  11       12.04       12.17      5.65 o 
  -1 -12  11      124.28      123.45     10.89 o 
   0 -12  11        1.66        1.99      2.70 o 
   1 -12  11       76.93       83.11      5.77 o 
   2 -12  11        1.34        0.67      2.94 o 
   3 -12  11        2.84       -1.16      5.31 o 
   4 -12  11        0.45       -1.56      2.00 o 
  -6 -11  11        0.96        5.41      1.43 o 
  -5 -11  11        5.55        2.69      4.80 o 
  -4 -11  11       10.67       11.80      6.01 o 
  -3 -11  11       35.57       28.10      7.21 o 
  -2 -11  11       71.91       99.07      9.78 o 
  -1 -11  11       87.36       62.71      7.85 o 
   0 -11  11       46.07       48.58      6.52 o 
   1 -11  11       30.31       27.13      6.65 o 
   2 -11  11       33.63       34.82      3.59 o 
   3 -11  11       46.87       52.11      4.61 o 
   4 -11  11        4.01        5.71      2.63 o 
   5 -11  11       20.98       24.04      4.03 o 
  -6 -10  11        4.99        9.43      2.16 o 
  -5 -10  11        1.31        0.52      2.68 o 
  -4 -10  11        0.44        0.08      4.41 o 
  -3 -10  11        3.95        6.51      4.68 o 
  -2 -10  11        2.58        2.53      4.39 o 
  -1 -10  11       95.28       93.02      9.20 o 
   0 -10  11        0.02       -2.20      2.43 o 
   1 -10  11        0.67        5.93      1.86 o 
   2 -10  11       15.28       11.45      2.30 o 
   3 -10  11        4.36        3.14      1.76 o 
   4 -10  11       41.60       49.30      5.69 o 
   5 -10  11        1.13        1.34      2.21 o 
  -7  -9  11        0.00       20.67      8.83 o 
  -6  -9  11       57.80       60.01      3.86 o 
  -5  -9  11        0.03        4.45      1.58 o 
  -4  -9  11       19.82       24.23      3.50 o 
  -3  -9  11        8.73       11.73      5.91 o 
  -2  -9  11        1.22        0.41      4.30 o 
  -1  -9  11        0.27        2.66      3.00 o 
   0  -9  11        5.06        3.72      1.73 o 
   1  -9  11        6.56        8.31      1.97 o 
   2  -9  11        6.25        7.06      1.92 o 
   3  -9  11        3.63        7.16      2.08 o 
   4  -9  11        1.41        2.26      1.76 o 
   5  -9  11      142.22      165.34      8.01 o 
  -7  -8  11        4.91       20.10      2.67 o 
  -6  -8  11        0.00        4.22      2.00 o 
  -5  -8  11      101.08      123.66      5.28 o 
  -4  -8  11        8.88       18.12      5.42 o 
  -3  -8  11        3.32        3.28      4.28 o 
  -2  -8  11       12.44       13.29      5.41 o 
  -1  -8  11        1.78        1.63      1.01 o 
   0  -8  11       70.48       79.58      3.32 o 
   1  -8  11       76.00       81.71      3.78 o 
   2  -8  11       41.37       43.38      3.38 o 
   3  -8  11       14.21       18.39      2.65 o 
   4  -8  11        8.29        6.82      2.12 o 
   5  -8  11       13.67       22.06      3.99 o 
  -8  -7  11       50.03       54.21      6.75 o 
  -7  -7  11        3.31        8.10      1.96 o 
  -6  -7  11       23.89       36.25      3.33 o 
  -5  -7  11       92.40       97.11      3.98 o 
  -4  -7  11        5.25        3.95      3.06 o 
  -3  -7  11        1.49       -1.75      2.50 o 
  -2  -7  11       83.07       80.57      8.31 o 
  -1  -7  11      764.34      797.98     10.65 o 
   0  -7  11       97.02       95.87      3.54 o 
   1  -7  11      112.35      118.09      3.96 o 
   2  -7  11        2.33        1.13      1.20 o 
   3  -7  11       56.87       54.79      3.00 o 
   4  -7  11       11.55        9.24      2.42 o 
   5  -7  11        3.28        2.81      1.89 o 
  -8  -6  11       48.49       46.20      5.34 o 
  -7  -6  11        2.33        3.06      2.11 o 
  -6  -6  11       56.66       54.66      3.43 o 
  -5  -6  11       73.09       76.00      3.53 o 
  -4  -6  11      164.50      160.07      5.52 o 
  -3  -6  11       64.12       67.81      7.80 o 
  -1  -6  11      255.51      252.90      5.43 o 
   0  -6  11      224.01      223.05      5.23 o 
   1  -6  11      133.37      120.07      4.04 o 
   2  -6  11       16.25       12.59      1.81 o 
   3  -6  11        0.27        0.10      1.13 o 
   4  -6  11        1.48        1.66      1.23 o 
   5  -6  11       20.40       16.26      3.10 o 
  -8  -5  11        9.52        6.97      4.84 o 
  -7  -5  11        1.65       12.70      2.34 o 
  -6  -5  11       72.79       70.09      3.80 o 
  -5  -5  11       22.59       27.62      2.65 o 
  -4  -5  11       13.34       11.71      2.35 o 
  -3  -5  11       22.88       24.61      2.43 o 
  -2  -5  11       84.47       94.63      4.73 o 
  -1  -5  11       10.90       13.40      1.69 o 
   0  -5  11        2.28        2.40      1.41 o 
   1  -5  11       28.09       38.08      3.06 o 
   2  -5  11       84.66       90.96      4.07 o 
   3  -5  11       45.93       48.56      2.96 o 
   4  -5  11        0.74        0.84      1.33 o 
   5  -5  11       78.50       86.43      4.64 o 
  -8  -4  11       25.14       28.62      4.61 o 
  -7  -4  11        7.06        8.89      2.11 o 
  -6  -4  11       65.66       68.36      3.72 o 
  -5  -4  11       21.74       29.64      3.35 o 
  -4  -4  11       37.89       42.97      2.56 o 
  -3  -4  11        6.69        7.90      1.73 o 
  -2  -4  11        5.40        5.39      1.47 o 
  -1  -4  11      118.70      127.27      4.52 o 
   0  -4  11       82.94       73.75      3.59 o 
   1  -4  11        2.68        9.84      1.79 o 
   2  -4  11       21.91       15.28      3.02 o 
   3  -4  11        6.40        6.71      1.72 o 
   4  -4  11        8.92       11.52      1.94 o 
   5  -4  11      106.37      129.34      5.67 o 
  -8  -3  11       31.09       35.67      9.63 o 
  -7  -3  11        0.39        1.37      1.94 o 
  -6  -3  11       10.98       15.02      2.61 o 
  -5  -3  11       44.40       47.68      3.86 o 
  -4  -3  11        2.55        3.12      1.43 o 
  -3  -3  11        2.82        7.19      1.78 o 
  -2  -3  11       46.53       44.23      2.85 o 
  -1  -3  11       10.42       71.21      6.70 o 
   0  -3  11      158.35      152.81      5.06 o 
   1  -3  11       35.06       37.28      3.11 o 
   2  -3  11        6.38        5.20      1.82 o 
   3  -3  11        0.02        0.65      1.52 o 
   4  -3  11        8.86        7.83      2.15 o 
   5  -3  11       36.90       45.39      5.14 o 
  -8  -2  11        9.15        9.85      4.50 o 
  -7  -2  11       90.26       86.21      6.45 o 
  -6  -2  11       22.61       22.00      3.15 o 
  -5  -2  11       49.15       49.70      3.02 o 
  -4  -2  11        3.02        1.46      1.55 o 
  -3  -2  11       56.52       51.02      3.35 o 
  -2  -2  11       18.16       20.52      2.08 o 
  -1  -2  11       23.89       15.58      2.19 o 
   0  -2  11       25.42       20.92      2.44 o 
   1  -2  11        0.60       -0.17      1.16 o 
   2  -2  11       15.04       18.24      2.39 o 
   3  -2  11        0.01        1.81      1.50 o 
   4  -2  11        1.36        3.18      1.61 o 
   5  -2  11       25.68       44.00      4.77 o 
  -8  -1  11        1.47        4.03      2.59 o 
  -7  -1  11        0.51        2.78      2.05 o 
  -6  -1  11        0.00        0.62      1.25 o 
  -5  -1  11       67.49       74.71      4.31 o 
  -4  -1  11       77.53       65.74      3.69 o 
  -3  -1  11        0.19        1.81      1.45 o 
  -2  -1  11      141.48      118.17      4.57 o 
  -1  -1  11       56.06       56.75      4.66 o 
   0  -1  11      202.98      167.40      5.51 o 
   1  -1  11       87.02       84.76      4.00 o 
   2  -1  11       67.47       55.92      6.68 o 
   3  -1  11       26.72       23.81      4.15 o 
   4  -1  11       16.69       15.57     10.79 o 
  -8   0  11        3.49        3.62      2.80 o 
  -7   0  11       25.87       26.43      3.60 o 
  -6   0  11        7.73        5.16      1.87 o 
  -5   0  11       59.82       73.20      7.56 o 
  -4   0  11       64.87       67.08      3.74 o 
  -3   0  11       33.76       34.50      3.17 o 
  -2   0  11       36.45       43.92      3.29 o 
  -1   0  11       30.48       36.34      3.61 o 
   0   0  11       50.11       45.46      3.11 o 
   1   0  11        0.12        1.79      1.78 o 
   2   0  11       23.80       18.52      2.97 o 
   3   0  11        1.58        1.11      1.46 o 
   4   0  11       90.49       79.57     15.07 o 
  -8   1  11        2.49        4.55      2.71 o 
  -7   1  11      142.87      157.46     11.84 o 
  -6   1  11       41.89       36.90      3.60 o 
  -5   1  11       36.90       34.44      5.68 o 
  -4   1  11      135.78      143.11      5.25 o 
  -3   1  11       16.54       16.87      2.47 o 
  -2   1  11        2.44        1.72      1.56 o 
  -1   1  11        0.13        3.83      1.69 o 
   0   1  11        6.09        4.05      1.53 o 
   1   1  11        1.96        8.36      3.68 o 
   2   1  11        0.01        1.24      2.49 o 
   3   1  11        8.83       16.28      2.88 o 
  -7   2  11      308.13      316.46     16.73 o 
  -6   2  11       45.36       41.58      6.44 o 
  -5   2  11       25.56       23.11      3.08 o 
  -4   2  11        0.00        1.00      1.86 o 
  -3   2  11        4.33        9.73      2.00 o 
  -2   2  11       10.20       12.49      2.24 o 
  -1   2  11       45.99       54.88      3.10 o 
   0   2  11       18.52       17.97      2.53 o 
   1   2  11        9.53        8.24      1.90 o 
   2   2  11        6.43        7.15      2.44 o 
  -6   3  11       14.50       21.91      6.05 o 
  -5   3  11        5.56        9.24      2.51 o 
  -4   3  11       91.96       99.20      6.00 o 
  -3   3  11      145.22      149.90      7.06 o 
  -2   3  11        0.18        1.77      2.42 o 
  -1   3  11       55.52       70.11      4.02 o 
   0   3  11       59.04       57.13      3.70 o 
   1   3  11       28.21       42.35      4.58 o 
  -5   4  11        0.72       -0.87      2.12 o 
  -4   4  11        9.52       12.28      4.03 o 
  -3   4  11        5.90        5.71      2.47 o 
  -2   4  11       30.34       32.08      5.17 o 
  -1   4  11        6.55        8.30      2.09 o 
   0   4  11       54.31       67.92      4.89 o 
  -2 -14  12       70.05       75.96     11.07 o 
  -1 -14  12       11.90       11.70      6.13 o 
   0 -14  12       47.84       56.66      9.05 o 
   1 -14  12        9.94       24.50      5.65 o 
  -3 -13  12       26.17       28.81      7.65 o 
  -2 -13  12       20.02       11.15      6.50 o 
  -1 -13  12       19.81       29.18      7.38 o 
   0 -13  12       40.69       46.52      5.16 o 
   1 -13  12      103.27      123.10      9.23 o 
   2 -13  12        1.36        2.91      4.36 o 
  -5 -12  12        2.52        6.02      5.68 o 
  -4 -12  12       11.47        9.48      5.58 o 
  -3 -12  12        2.58        4.48      5.36 o 
  -2 -12  12        2.50       -3.48      4.67 o 
  -1 -12  12        6.74        2.83      4.97 o 
   0 -12  12        0.97       -0.11      2.97 o 
   1 -12  12        1.22       -0.47      2.81 o 
   2 -12  12        3.78        1.64      4.35 o 
   3 -12  12       85.07      113.93      6.51 o 
  -5 -11  12        0.94        9.00      5.97 o 
  -4 -11  12       94.90       97.46     11.23 o 
  -3 -11  12        1.02        1.57      4.87 o 
  -2 -11  12      187.19      187.76     12.96 o 
  -1 -11  12        3.24        2.80      4.92 o 
   0 -11  12        0.58       -1.67      2.58 o 
   1 -11  12       10.83       13.71      3.66 o 
   2 -11  12       19.39       22.91      3.31 o 
   3 -11  12        1.10        4.56      3.55 o 
   4 -11  12        0.03        1.36      2.23 o 
  -6 -10  12        0.09       12.13      8.34 o 
  -5 -10  12        3.26        1.27      1.24 o 
  -4 -10  12        0.42        2.78      4.34 o 
  -3 -10  12       22.96       15.70      6.39 o 
  -2 -10  12        0.78       -1.34      3.96 o 
  -1 -10  12       30.85       27.39      6.57 o 
   0 -10  12        5.85        6.82      2.95 o 
   1 -10  12        9.59       14.55      2.52 o 
   2 -10  12       19.56       25.81      3.06 o 
   3 -10  12        9.04        7.11      2.25 o 
   4 -10  12       49.34       56.22      5.66 o 
  -7  -9  12       15.44       23.70      3.22 o 
  -6  -9  12        1.08        1.03      2.97 o 
  -5  -9  12        5.56       10.33      5.67 o 
  -4  -9  12        4.08        9.96      4.67 o 
  -3  -9  12        9.27       13.76      5.79 o 
  -2  -9  12        1.59        4.65      4.31 o 
  -1  -9  12       13.10       29.30      6.65 o 
   0  -9  12        0.65        0.21      1.38 o 
   1  -9  12        0.46        3.65      1.88 o 
   2  -9  12       75.51       84.61      4.45 o 
   3  -9  12       93.46       99.05      4.86 o 
   4  -9  12      167.93      183.87      6.63 o 
  -7  -8  12       43.68       52.01      4.08 o 
  -6  -8  12        0.17        3.04      2.42 o 
  -5  -8  12        1.05        1.41      5.19 o 
  -4  -8  12       16.08       14.36      5.82 o 
  -3  -8  12        8.74        7.48      4.65 o 
  -2  -8  12       26.15       26.04      6.20 o 
  -1  -8  12       62.32       63.81      4.34 o 
   0  -8  12        0.87       -0.79      1.21 o 
   1  -8  12        1.50        2.72      1.37 o 
   2  -8  12        6.40        5.70      1.76 o 
   3  -8  12        5.30        4.56      1.92 o 
   4  -8  12        0.32        0.04      1.62 o 
   5  -8  12        0.77        1.42      2.46 o 
  -7  -7  12        0.27        5.06      1.90 o 
  -6  -7  12       19.17       25.12      2.75 o 
  -5  -7  12       25.34       28.24      7.09 o 
  -4  -7  12        1.85       -0.47      4.20 o 
  -3  -7  12      759.70      791.08     25.91 o 
  -2  -7  12        0.16        1.21      3.72 o 
  -1  -7  12      535.47      544.43     10.30 o 
   0  -7  12       19.68       20.42      2.58 o 
   1  -7  12       11.29       10.93      2.33 o 
   2  -7  12        7.30        6.62      1.62 o 
   3  -7  12        7.82        7.62      1.66 o 
   4  -7  12        3.65        3.78      2.04 o 
   5  -7  12        4.69        7.87      2.27 o 
  -8  -6  12       15.43       13.19      2.89 o 
  -7  -6  12        7.09       13.10      2.29 o 
  -6  -6  12        0.90        6.72      1.77 o 
  -5  -6  12        0.36        0.06      7.80 o 
  -4  -6  12        4.48       -1.07      3.76 o 
  -3  -6  12      131.88      130.77      9.87 o 
  -2  -6  12       26.19       25.98      3.24 o 
  -1  -6  12       53.28       71.02      3.68 o 
   0  -6  12        0.81        0.02      1.18 o 
   1  -6  12       82.98       89.85      3.68 o 
   2  -6  12        0.05        1.24      1.27 o 
   3  -6  12        5.94        5.38      1.57 o 
   4  -6  12        7.68        9.79      2.34 o 
   5  -6  12        0.46        0.21      2.08 o 
  -8  -5  12        1.58       15.55      4.60 o 
  -7  -5  12        4.74       11.57      2.98 o 
  -6  -5  12       16.76       20.78      2.63 o 
  -5  -5  12       42.27       40.56      4.99 o 
  -4  -5  12        4.93        6.49      4.87 o 
  -3  -5  12      145.46      156.43      6.31 o 
  -2  -5  12        0.01        0.60      1.54 o 
  -1  -5  12      152.61      155.45      5.10 o 
   0  -5  12       73.46       75.06      3.35 o 
   1  -5  12        6.65       10.28      1.65 o 
   2  -5  12        0.04        0.55      1.13 o 
   3  -5  12        6.29        9.03      1.78 o 
   4  -5  12       84.50       77.27      4.55 o 
  -8  -4  12        3.47        4.14      5.70 o 
  -7  -4  12        3.25        4.61      1.90 o 
  -6  -4  12       37.95       34.59      3.18 o 
  -5  -4  12       40.67       45.50      5.72 o 
  -4  -4  12        0.57       -0.62      1.12 o 
  -3  -4  12        9.75       22.29      3.10 o 
  -2  -4  12       92.81       97.05      5.18 o 
  -1  -4  12       34.44       86.44      6.75 o 
   0  -4  12      122.75      109.56      8.61 o 
   1  -4  12       15.03       11.61      2.00 o 
   2  -4  12       56.01       57.18      6.26 o 
   3  -4  12       40.89       51.97      3.53 o 
   4  -4  12       76.94       82.56      5.29 o 
  -8  -3  12        6.61       12.02      4.80 o 
  -7  -3  12        8.88       14.67      3.51 o 
  -6  -3  12        3.89        5.21      2.46 o 
  -5  -3  12        1.22        0.51      2.48 o 
  -4  -3  12        8.21        7.46      1.91 o 
  -2  -3  12       54.70       60.42      4.27 o 
  -1  -3  12       27.18       36.93      3.22 o 
   0  -3  12       13.13       13.03      2.08 o 
   1  -3  12       66.68       51.85      3.34 o 
   2  -3  12        0.85       -0.11      1.24 o 
   3  -3  12        2.77       -0.82      5.33 o 
   4  -3  12        6.00        5.29      4.13 o 
  -8  -2  12       13.71       14.66      3.65 o 
  -7  -2  12        3.80        5.10      2.22 o 
  -6  -2  12       21.47       22.78      4.74 o 
  -5  -2  12        3.00        1.56      2.10 o 
  -4  -2  12       69.57       64.83      3.84 o 
  -3  -2  12       93.93       91.44      4.26 o 
  -2  -2  12      122.12      109.12      5.64 o 
  -1  -2  12      150.05      120.03      4.79 o 
   0  -2  12        0.01        1.07      1.30 o 
   1  -2  12        5.68        5.71      1.73 o 
   2  -2  12        7.50        6.84      2.97 o 
   3  -2  12       89.51       89.97      7.73 o 
   4  -2  12       49.03       56.62      4.46 o 
  -7  -1  12        0.67        1.96      3.97 o 
  -6  -1  12       15.96       10.99      2.40 o 
  -5  -1  12        1.01        0.91      1.57 o 
  -4  -1  12        5.41        5.84      2.37 o 
  -3  -1  12       56.88       54.24      3.59 o 
  -2  -1  12       43.14       45.96      4.52 o 
  -1  -1  12        3.59        5.96      1.71 o 
   0  -1  12       11.41        9.36      2.00 o 
   1  -1  12        0.08       -0.11      1.22 o 
   2  -1  12       22.46       10.79      3.32 o 
   3  -1  12      108.68      122.51      6.39 o 
  -7   0  12        0.16        6.21      4.47 o 
  -6   0  12        3.67        2.48      1.83 o 
  -5   0  12       57.60       55.03      4.91 o 
  -4   0  12      181.86      181.61      9.31 o 
  -3   0  12        0.81        2.85      1.75 o 
  -2   0  12        0.96        0.22      1.61 o 
  -1   0  12        8.38        8.70      2.55 o 
   0   0  12       45.65       56.18      3.95 o 
   1   0  12        7.63        9.75      2.06 o 
   2   0  12       33.12       29.07      3.67 o 
  -7   1  12       30.73       33.80      5.92 o 
  -6   1  12       96.04       98.12      5.98 o 
  -5   1  12      105.65      101.79      6.03 o 
  -4   1  12        0.13       -0.55      1.84 o 
  -3   1  12       51.87       45.42      3.61 o 
  -2   1  12        0.30        0.54      1.77 o 
  -1   1  12        3.79        5.34      2.26 o 
   0   1  12        0.01        1.30      1.33 o 
   1   1  12        4.76       22.18      3.29 o 
   2   1  12        3.29        6.96      2.11 o 
  -6   2  12        1.46       -2.22      2.27 o 
  -5   2  12       27.52       20.15      4.49 o 
  -4   2  12       12.06       11.22      3.11 o 
  -3   2  12        8.36        2.92      2.28 o 
  -2   2  12       11.55       12.77      2.39 o 
  -1   2  12       18.72       23.11      3.75 o 
   0   2  12        2.49        4.86      2.35 o 
   1   2  12      106.83      132.94      7.51 o 
  -5   3  12        2.84        1.74      2.24 o 
  -4   3  12        3.48        6.65      3.05 o 
  -3   3  12       15.27       16.74      4.64 o 
  -2   3  12       91.70      108.79      6.37 o 
  -1   3  12       33.75       39.61      7.42 o 
  -3 -13  13      149.04      147.77     13.27 o 
  -2 -13  13        0.01       -0.19      5.28 o 
  -1 -13  13       81.20       71.84     10.28 o 
   0 -13  13        1.06       -1.49      4.63 o 
   1 -13  13        0.83        4.82      3.16 o 
  -4 -12  13       16.62       11.91      6.33 o 
  -3 -12  13        9.93       12.32      6.80 o 
  -2 -12  13       14.98       21.02      6.83 o 
  -1 -12  13        1.57        1.01      4.78 o 
   0 -12  13        4.55        3.38      4.49 o 
   1 -12  13        6.71        9.16      5.84 o 
   2 -12  13        0.95       -0.97      3.98 o 
  -5 -11  13        4.10       10.15      5.75 o 
  -4 -11  13       26.32       19.79      6.50 o 
  -3 -11  13       20.98       21.51      7.26 o 
  -2 -11  13        7.00        1.20      5.19 o 
  -1 -11  13        0.81        0.65      4.12 o 
   0 -11  13        4.57       -2.02      3.70 o 
   1 -11  13        0.03       -2.65      2.65 o 
   2 -11  13       17.42       21.86      3.13 o 
   3 -11  13       10.07        7.33      5.70 o 
  -6 -10  13       37.77       36.88      8.63 o 
  -5 -10  13        8.44       15.84      6.43 o 
  -4 -10  13       29.02       33.56      8.05 o 
  -3 -10  13       12.12       15.27      6.56 o 
  -2 -10  13        5.89        5.90      4.51 o 
  -1 -10  13        2.48        1.24      4.40 o 
   0 -10  13       30.82       33.69      9.73 o 
   1 -10  13        8.35        8.88      2.33 o 
   2 -10  13       55.62       67.74      4.33 o 
   3 -10  13       95.52      108.59      5.27 o 
  -6  -9  13       21.89       20.05      6.78 o 
  -5  -9  13       42.97       50.97      9.28 o 
  -3  -9  13        2.78       22.46      6.59 o 
  -2  -9  13      172.05      178.45     12.32 o 
  -1  -9  13      117.07      110.49      9.58 o 
   0  -9  13       81.70       82.37      4.21 o 
   1  -9  13       37.20       45.72      5.39 o 
   2  -9  13        6.28        4.79      2.10 o 
   3  -9  13        2.63        9.24      2.87 o 
  -6  -8  13       42.36       29.16      8.42 o 
  -5  -8  13       30.73       27.80      7.16 o 
  -4  -8  13      106.25      112.42     10.39 o 
  -2  -8  13       44.91       48.11      7.82 o 
  -1  -8  13      214.21      200.62     12.27 o 
   0  -8  13        2.94        2.97      1.39 o 
   1  -8  13        2.01        0.99      1.40 o 
   2  -8  13       45.94       50.07      3.37 o 
   3  -8  13       15.20       10.64      2.47 o 
   4  -8  13        4.62        5.03      2.16 o 
  -7  -7  13        2.97       12.64      6.25 o 
  -6  -7  13       19.29       22.49      7.32 o 
  -5  -7  13       13.28       15.59      6.12 o 
  -4  -7  13       80.89       67.83      9.56 o 
  -3  -7  13       17.41       16.79      5.37 o 
  -2  -7  13        2.08       -2.33      3.29 o 
  -1  -7  13        2.15        2.10      1.88 o 
   0  -7  13       13.32       11.93      2.08 o 
   1  -7  13       39.78       41.44      3.20 o 
   2  -7  13        6.26        8.58      1.90 o 
   3  -7  13       20.28       28.54      3.43 o 
   4  -7  13       12.65       19.12      3.51 o 
  -7  -6  13        5.67       -1.12      5.13 o 
  -6  -6  13       41.58       38.70      8.23 o 
  -5  -6  13        0.10        1.92      4.77 o 
  -4  -6  13      256.44      249.48     14.53 o 
  -3  -6  13        1.40        6.50      4.29 o 
  -2  -6  13       71.40       63.69      4.37 o 
  -1  -6  13       44.00       47.36      4.11 o 
   0  -6  13        0.03        0.51      1.23 o 
   1  -6  13        1.33        3.05      1.52 o 
   2  -6  13       44.70       42.30      3.12 o 
   3  -6  13       19.27       27.01      4.85 o 
   4  -6  13       28.31       26.96      3.46 o 
  -7  -5  13       16.81        1.27      5.32 o 
  -6  -5  13       40.48       41.32      5.29 o 
  -5  -5  13        0.38       -4.02      4.02 o 
  -4  -5  13       28.09       25.08      6.15 o 
  -3  -5  13       35.62       30.20      3.75 o 
  -2  -5  13        0.36        1.12      1.68 o 
  -1  -5  13        1.00       -0.83      1.49 o 
   0  -5  13       12.47       16.37      2.77 o 
   1  -5  13        2.21        5.40      1.88 o 
   2  -5  13      135.61      155.40      5.05 o 
   3  -5  13       81.42       84.89      4.70 o 
  -7  -4  13       24.45       27.57      6.70 o 
  -6  -4  13        2.22       -1.16      3.61 o 
  -5  -4  13        8.35        3.18      4.66 o 
  -4  -4  13       34.90       41.54      7.33 o 
  -3  -4  13        4.56        6.34      2.26 o 
  -2  -4  13       72.36       69.16      4.79 o 
  -1  -4  13       10.15       24.77      2.78 o 
   0  -4  13       13.19       11.27      2.58 o 
   1  -4  13        0.39        5.21      1.98 o 
   2  -4  13       20.15       26.20      3.91 o 
   3  -4  13       27.56       36.86      4.53 o 
  -6  -3  13        1.79       -1.94      4.04 o 
  -5  -3  13       22.79       25.38      4.43 o 
  -4  -3  13        3.36        2.78      2.67 o 
  -3  -3  13        9.22       55.12      5.44 o 
  -2  -3  13        0.37        1.77      1.96 o 
  -1  -3  13       28.64       43.61      4.52 o 
   0  -3  13        5.15        3.07      1.59 o 
   1  -3  13        0.38        2.71      1.41 o 
   2  -3  13        0.15        1.06      1.77 o 
   3  -3  13        5.33        7.97      2.61 o 
  -6  -2  13        0.14       -3.62      3.62 o 
  -5  -2  13       23.17       28.75      3.27 o 
  -4  -2  13        3.04        2.89      2.72 o 
  -3  -2  13      121.36      123.18      6.21 o 
  -2  -2  13       16.83       11.37      2.70 o 
  -1  -2  13       15.91       10.79      2.70 o 
   0  -2  13       13.23        8.69      2.10 o 
   1  -2  13        0.01        2.13      2.19 o 
   2  -2  13       39.45       43.85      6.61 o 
  -5  -1  13        8.09        9.52      2.78 o 
  -4  -1  13       94.83      103.96     12.26 o 
  -3  -1  13        4.62        2.37      2.12 o 
  -2  -1  13       16.69       22.58      3.52 o 
  -1  -1  13        1.11        1.20      1.88 o 
   0  -1  13        5.79        5.97      1.90 o 
   1  -1  13       37.22       42.38      7.35 o 
   2  -1  13       15.03       16.37      2.84 o 
  -6   0  13      153.31      160.91      9.73 o 
  -5   0  13       38.91       35.77     10.66 o 
  -4   0  13       82.75       83.67      4.59 o 
  -3   0  13       30.17       31.59      5.76 o 
  -2   0  13        4.86        5.33      2.57 o 
  -1   0  13        0.37        2.25      1.92 o 
   0   0  13       50.15       67.65      5.15 o 
   1   0  13       59.32       69.68      7.47 o 
  -5   1  13       42.42       36.24      5.81 o 
  -4   1  13        0.91        0.50      2.18 o 
  -3   1  13        3.72        7.29      2.33 o 
  -2   1  13       10.00       11.25      2.72 o 
  -1   1  13       67.65       93.08      5.96 o 
   0   1  13        1.93        4.66      2.04 o 
  -3   2  13       26.99       48.36      6.92 o 
  -3 -12  14        0.79       -4.65      4.88 o 
  -2 -12  14        0.49       -4.00      4.00 o 
  -1 -12  14        6.72        5.35      5.23 o 
   0 -12  14        4.21        5.61      4.95 o 
   1 -12  14        7.95        8.62      3.63 o 
  -4 -11  14        7.38        8.22      6.34 o 
  -3 -11  14        9.83       -3.84      4.22 o 
  -2 -11  14        7.89        7.26      5.61 o 
  -1 -11  14        5.94        2.90      4.83 o 
   0 -11  14       26.51       27.62      6.75 o 
   1 -11  14       28.82       23.80      4.49 o 
  -5 -10  14        2.27        3.07      5.22 o 
  -4 -10  14       11.88       17.11      6.57 o 
  -3 -10  14        9.12       11.92      6.11 o 
  -2 -10  14        9.95       12.89      5.90 o 
  -1 -10  14       11.50        4.99      4.53 o 
   0 -10  14       50.03       57.70      8.73 o 
   1 -10  14      119.00      131.59      5.66 o 
   2 -10  14      120.29      131.91      5.84 o 
  -5  -9  14       77.77       61.85     10.04 o 
  -4  -9  14        0.36        6.63      4.49 o 
  -3  -9  14        0.09       -3.93      4.30 o 
  -2  -9  14       15.53        9.72      5.70 o 
  -1  -9  14        3.33        0.17      4.15 o 
   0  -9  14        3.24        1.71      3.61 o 
   1  -9  14       11.92       18.56      3.01 o 
   2  -9  14       12.93       12.07      2.64 o 
  -6  -8  14        2.52       -4.33      4.33 o 
  -5  -8  14      264.58      309.19     17.59 o 
  -4  -8  14        5.31        1.04      4.74 o 
  -3  -8  14      189.12       63.96      7.64 o 
  -2  -8  14       29.77       28.52      6.81 o 
  -1  -8  14        6.65        1.05      4.09 o 
   0  -8  14        0.60       -0.68      1.70 o 
   1  -8  14        4.19        6.99      1.76 o 
   2  -8  14        0.71       -1.20      1.63 o 
  -6  -7  14       72.72       66.05     10.01 o 
  -5  -7  14       86.99       85.09     10.23 o 
  -4  -7  14       17.02       15.59      6.06 o 
  -3  -7  14       56.24       65.29      8.25 o 
  -1  -7  14        6.50        6.81      2.54 o 
   0  -7  14       19.13       14.24      2.44 o 
   1  -7  14        0.92       -0.83      1.19 o 
   2  -7  14        0.10       -0.89      1.63 o 
  -6  -6  14        0.63        1.28      4.23 o 
  -5  -6  14       66.05       65.52      9.83 o 
  -4  -6  14        7.28        5.97      5.45 o 
  -3  -6  14       55.10       61.24      7.67 o 
  -2  -6  14      137.91      137.78      8.06 o 
  -1  -6  14        6.64        4.47      2.16 o 
   0  -6  14       11.77       13.24      2.47 o 
   1  -6  14       46.26       54.62      3.33 o 
   2  -6  14       10.48        9.54      2.54 o 
  -6  -5  14        1.23       -3.96      3.96 o 
  -5  -5  14       19.87       23.85      6.66 o 
  -4  -5  14       26.67       23.32      6.56 o 
  -3  -5  14       28.53       43.53      7.42 o 
  -2  -5  14       63.88       69.39      4.87 o 
  -1  -5  14       24.93       25.40      3.66 o 
   0  -5  14       67.04       70.53      4.09 o 
   1  -5  14      113.72      138.19      5.17 o 
   2  -5  14       34.68       34.49      3.77 o 
  -6  -4  14       14.68       12.09      5.47 o 
  -5  -4  14        0.35       13.10      5.57 o 
  -4  -4  14       40.46       38.50      7.29 o 
  -3  -4  14       20.09       42.30      6.32 o 
  -2  -4  14        6.37        7.82      2.62 o 
  -1  -4  14       38.25       41.70      8.49 o 
   0  -4  14        0.26       -1.34      1.72 o 
   1  -4  14       12.40       28.10      3.96 o 
   2  -4  14       13.61       17.19      3.25 o 
  -5  -3  14        0.46       22.27      6.02 o 
  -4  -3  14       28.88       33.98      4.22 o 
  -3  -3  14       27.54       20.34      3.41 o 
  -2  -3  14        2.69        2.12      2.12 o 
  -1  -3  14        0.15        0.57      1.89 o 
   0  -3  14        0.96       -0.72      1.42 o 
   1  -3  14       10.26       18.29      4.86 o 
  -5  -2  14       41.63       26.53      6.88 o 
  -4  -2  14      130.77      140.72      6.98 o 
  -3  -2  14       10.65       11.95      2.94 o 
  -2  -2  14       59.47       54.74      6.70 o 
  -1  -2  14       16.72       20.61      3.67 o 
   0  -2  14        2.87        1.50      2.04 o 
   1  -2  14       74.79       87.54     10.53 o 
  -5  -1  14       26.93       26.54      4.90 o 
  -4  -1  14       19.14       19.37      3.34 o 
  -3  -1  14       21.31       23.60      3.77 o 
  -2  -1  14      182.53      198.40      8.38 o 
  -1  -1  14       12.05       12.94      6.02 o 
   0  -1  14      241.55      263.42     10.01 o 
  -3   0  14       21.42       23.03      3.62 o 
  -2   0  14       15.45       14.40      3.06 o 
  -2 -11  15       35.93       25.22      7.07 o 
  -1 -11  15        1.38        1.74      4.62 o 
  -3 -10  15       37.90       44.69      8.84 o 
  -2 -10  15       22.04       16.91      6.49 o 
  -1 -10  15        5.54        3.11      4.09 o 
   0 -10  15       17.67       16.66      5.83 o 
  -4  -9  15        3.38       -0.46      3.89 o 
  -3  -9  15       95.75       88.47      9.80 o 
  -2  -9  15        4.87       -0.44      3.86 o 
  -1  -9  15        4.49       -2.87      2.87 o 
   0  -9  15       16.46       13.03      5.38 o 
   1  -9  15        0.45        1.44      2.17 o 
  -4  -8  15        9.63        9.98      5.01 o 
  -3  -8  15        5.51        7.91      4.80 o 
  -2  -8  15       24.48       18.18      5.66 o 
  -1  -8  15       11.69       10.45      4.87 o 
   0  -8  15        1.47        0.38      2.14 o 
   1  -8  15       16.70       17.93      3.10 o 
  -5  -7  15        5.91       11.50      5.94 o 
  -4  -7  15       39.68       34.14      7.85 o 
  -3  -7  15       20.69       23.03      6.20 o 
  -2  -7  15        0.07       -2.50      2.50 o 
  -1  -7  15        0.00       -0.02      4.58 o 
   0  -7  15       21.96       19.87      3.71 o 
   1  -7  15        4.67        5.40      2.21 o 
  -5  -6  15        8.87       13.26      6.05 o 
  -4  -6  15        3.18        5.13      4.87 o 
  -3  -6  15        1.05        5.26      4.61 o 
  -2  -6  15       27.50       29.05      3.99 o 
  -1  -6  15        0.02       -0.12      2.25 o 
   0  -6  15      164.80      189.26      8.31 o 
   1  -6  15       17.95        8.27      2.81 o 
  -5  -5  15        3.62       -2.48      4.76 o 
  -4  -5  15       23.43        9.95      5.60 o 
  -3  -5  15        2.95       -0.64      3.96 o 
  -2  -5  15       29.88       29.52      4.16 o 
  -1  -5  15        3.64        4.25      4.10 o 
   0  -5  15       33.04       20.88      3.62 o 
  -4  -4  15        0.89        6.02      4.41 o 
  -3  -4  15       50.94       49.74      6.73 o 
  -2  -4  15        0.16       -1.98      3.48 o 
  -1  -4  15        0.18       -1.69      1.69 o 
   0  -4  15        0.30        4.12      1.75 o 
  -4  -3  15        0.12       -0.41      2.05 o 
  -3  -3  15        0.10        1.95      2.36 o 
  -2  -3  15        0.32        0.51      2.11 o 
  -1  -3  15        4.68        5.16      2.18 o 
                                                 
